# Supplementary material for: The Bufei Nashen Pill Alleviates COPD by Targeting Endoplasmic Reticulum Stress Through the PERK/eIF2α Signaling Pathway
Source: Immun Inflamm Dis. 2026 Apr 13;14(4):e70418. doi: 10.1002/iid3.70418 (PMC13071751; doi:10.1002/iid3.70418)
Supplement: Supplementary file 1 — Supplement‐Table S1. [file IID3-14-e70418-s001.xlsx]

## Sheet: BFNSP 
Title	RT (min)	Precursor m/z	Area	Formula	Ontology	InChIKey	SMILES
FA 18:2+2O	13.4552	311.222	474403	C18H32O4	Oxidized fatty acids	JGUNZIWGNMQSBM-UHFFFAOYNA-N	O=C(O)CCCCCCCC(OO)C=CC=CCCCCC
parthenolide	15.225	249.094	424353	C15H20O3	Germacranolides and derivatives	KTEXNACQROZXEV-PWNZVWSESA-N	O=C1OC2C3OC3(C)CCC=C(C)CCC2C1=C
FA 18:1+2O	13.2562	313.238	405834	C18H34O4	Oxidized fatty acids	XEBKSQSGNGRGDW-UHFFFAOYNA-N	O=C(O)CCCCCCCC(O)C(O)CC=CCCCCC
FA 18:1+1O	15.8431	297.242	400107	C18H34O3	Oxidized fatty acids	WBHHMMIMDMUBKC-UHFFFAOYNA-N	O=C(O)CCCCCCCC=CCC(O)CCCCCC
LPC 18:1	15.7631	566.346	356740	C26H52NO7P	Lipids	YAMUFBLWGFFICM-UHFFFAOYNA-N	O=C(OCC(O)COP(=O)([O-])OCC[N+](C)(C)C)CCCCCCCC=CCCCCCCCC
3,16-Dideoxymexicanolide-3Beta-Diol	6.17977	471.113	329144	C27H36O7	Naphthopyrans	CNSUXOYAIZBGRY-AJTZKIQZSA-N	O=C(OC)CC1C2(C(=O)C(CC3=C4CC(O)OC(C5=COC=C5)C4(C)CCC32)C(O)C1(C)C)C
FA 18:1+3O	11.1688	329.233	254086	C18H34O5	Oxidized fatty acids	MDIUMSLCYIJBQC-UHFFFAOYNA-N	O=C(O)CCCCCCCC(O)C=CC(O)C(O)CCCCC
12:4+3O fatty acyl hexoside	6.01943	387.165	250908	C18H28O9	Fatty acyl hexosides	JFDNMLUPLXZXGV-UHFFFAOYNA-N	O=C(O)CC2CCC(=O)C2(CC=CCCOC1OC(CO)C(O)C(O)C1(O))
THEOPHYLLINE	1.29287	179.057	242615	C7H8N4O2	Xanthines	ZFXYFBGIUFBOJW-UHFFFAOYSA-N	O=C1C=2NC=NC2N(C(=O)N1C)C
3-Methyladipic acid	5.76897	159.066	155496	C7H12O4	Medium-chain fatty acids	SYEOWUNSTUDKGM-UHFFFAOYNA-N	O=C(O)CCC(C)CC(=O)O
6,3'-Dimethoxyflavone	13.8575	283.267	154545	C17H14O4	6-O-methylated flavonoids	LLLIKVGWTVPYAL-UHFFFAOYSA-N	O=C1C=C(OC2=CC=C(OC)C=C12)C=3C=CC=C(OC)C3
6'-Malonyl-3-Glu Medicarpin (NMR)	9.61458	517.135	126063	C25H26O12	Pterocarpans	BQAJKXKYTQTBDK-PCHDOLKHSA-N	COC1=CC2=C(C=C1)[C@@H]1COC3=CC(O[C@@H]4O[C@H](COC(=O)CC(O)=O)[C@@H](O)[C@H](O)[C@H]4O)=CC=C3[C@@H]1O2
Caffeic acid	6.01362	135.045	124520	C9H8O4	Hydroxycinnamic acids	QAIPRVGONGVQAS-RQOWECAXSA-N	OC(=O)\C=C/C1=CC(O)=C(O)C=C1
(2R,3R,6R,8R,9S,12S,13R,14R,15R,16R)-6,8,14,15-tetrahydroxy-2,6,13,16-tetramethyl-3-{[(2R,3R,4S,5S,6R)-3,4,5-trihydroxy-6-(hydroxymethyl)oxan-2-yl]oxy}-10-oxatetracyclo[7.6.1.0,.0,]hexadec-4-en-11-one	19.2965	531.243	124480	C25H38O12	Eudesmanolides, secoeudesmanolides, and derivatives	TYXFVKGQQWDJKA-YFXVJPQZSA-N	O=C1OC2C(O)C3C(O)(C=CC(OC4OC(CO)C(O)C(O)C4O)C3(C)C5C(O)C(O)C(C)C1C25C)C
Piscidic Acid	1.9305	255.051	114122	C11H12O7	Phenylpropanoic acids	TUODPMGCCJSJRH-UHFFFAOYSA-N	O=C(O)C(O)C(O)(C(=O)O)CC1=CC=C(O)C=C1
DGMG 18:3	13.2159	721.366	101835	C33H56O14	Lipids	MPSGDHOYFIUPSO-UHFFFAOYNA-N	O=C(OCC(O)COC2OC(COC1OC(CO)C(O)C(O)C1(O))C(O)C(O)C2(O))CCCCCCCC=CCC=CCC=CCC
7-methoxy-4-(9,10,12,13-tetramethoxy-3-methyl-4,5-dihydro-3H-phenanthro[1,2-d]azepin-2-yl)-2H-chromen-2-one	9.21445	576.2	95774.2	C33H31NO7	Phenanthrenes and derivatives	WRJSPKBWGMBBSI-UHFFFAOYSA-N	O=C1OC=2C=C(OC)C=CC2C(=C1)C3=CC=4C(OC)=C(OC)C5=C(C=CC=6C=C(OC)C(OC)=CC65)C4CCN3C
3-oxo-3-[[(2R,3S,4S,5R,6S)-3,4,5-trihydroxy-6-(4-hydroxy-5-methyl-2-propan-2-ylphenoxy)oxan-2-yl]methoxy]propanoic acid	7.15222	413.145	77598	C19H26O10	Terpene glycosides	VJVGTGQETNCOEX-LQDZTQBFSA-N	O=C(O)CC(=O)OCC1OC(OC2=CC(=C(O)C=C2C(C)C)C)C(O)C(O)C1O
Muramic acid	1.13422	250.094	76056.5	C9H17NO7	Sugar acids and derivatives	MSFSPUZXLOGKHJ-UHFFFAOYNA-N	O=C(O)C(OC1C(O)C(OC(O)C1N)CO)C
2-[4-[3-[3,4-dihydroxy-4-(hydroxymethyl)oxolan-2-yl]oxy-4,5-dihydroxy-6-(hydroxymethyl)oxan-2-yl]oxyphenyl]-7-hydroxy-2,3-dihydrochromen-4-one	9.8519	549.161	70547.4	C26H30O13	Flavonoid O-glycosides	FTVKHUHJWDMWIR-UHFFFAOYSA-N	O=C1C2=CC=C(O)C=C2OC(C3=CC=C(OC4OC(CO)C(O)C(O)C4OC5OCC(O)(CO)C5O)C=C3)C1
Echinocystic acid-3-O-glucoside	15.3644	633.401	70049.2	C36H58O9	Triterpene saponins	WYDPEADEZMZKNM-UHFFFAOYNA-N	CC1(C)CCC2(C(O)CC3(C)C(=CCC4C5(C)CCC(OC6OC(CO)C(O)C(O)C6O)C(C)(C)C5CCC34C)C2C1)C(O)=O
methyl (4S,5Z,6S)-5-(2-acetyloxyethylidene)-4-[2-[2-(4-hydroxyphenyl)ethoxy]-2-oxoethyl]-6-[(2S,3R,4S,5S,6R)-3,4,5-trihydroxy-6-(hydroxymethyl)oxan-2-yl]oxy-4H-pyran-3-carboxylate	1.72918	581.188	68211.5	C27H34O14	Terpene glycosides	DKRXODJAISNRGA-KIOYJQFDSA-N	O=C(OC)C1=COC(OC2OC(CO)C(O)C(O)C2O)C(=CCOC(=O)C)C1CC(=O)OCCC3=CC=C(O)C=C3
Phosphatidylethanolamine lyso 18	15.6434	478.294	67805.5	C23H46NO7P	2-acyl-sn-glycero-3-phosphoethanolamines	FEVAUEZKXSRQPS-PFONDFGANA-N	CCCCCCCCCCCCC\C=C/CCC(=O)OC(CO)COP(O)(=O)OCCN
FARNESOL	13.7339	261.094	65087.9	C15H26O	Sesquiterpenoids	CRDAMVZIKSXKFV-YFVJMOTDSA-N	OCC=C(C)CCC=C(C)CCC=C(C)C
N6-(DELTA2-ISOPENTENYL)-ADENINE	7.11172	202.109	62526.7	C10H13N5	6-alkylaminopurines	HYVABZIGRDEKCD-UHFFFAOYSA-N	N1=CN=C(NCC=C(C)C)C=2NC=NC12
altenusin	8.38732	289.111	60492.9	C15H14O6	Biphenyls and derivatives	ADPBTBPPIIKLEH-UHFFFAOYSA-N	O=C(O)C1=C(O)C=C(OC)C=C1C=2C=C(O)C(O)=CC2C
3-Methylxanthine	1.33253	165.042	60343.8	C6H6N4O2	Xanthines	GMSNIKWWOQHZGF-UHFFFAOYSA-N	CN1C2=C(N=CN2)C(O)=NC1=O
albocycline	13.0959	307.192	54083	C18H28O4	Macrolides and analogues	BYWWNDLILWPPJP-REXWONOSSA-N	O=C1OC(C)C(C)CCC=C(C)C(OC)C=CC(O)(C=C1)C
[5-acetyloxy-3-(hydroxymethyl)-2-oxo-6-propan-2-ylcyclohex-3-en-1-yl] 3-methylbutanoate	10.3307	325.166	54063.2	C17H26O6	Menthane monoterpenoids	IVEJMWCGEFICJC-UHFFFAOYSA-N	O=C(OC1C=C(C(=O)C(OC(=O)CC(C)C)C1C(C)C)CO)C
ophiocordin	8.03267	549.152	49976.4	C28H26N2O10	Benzophenones	XYUFCXJZFZPEJD-XMSQKQJNSA-N	O=C(O)C=1C=CC=C(O)C1C(=O)C2=C(O)C=C(C=C2O)C(=O)OC3CCCNCC3NC(=O)C4=CC=C(O)C=C4
FUSIDIC ACID	15.4443	515.338	46292.9	C31H48O6	Steroid esters	IECPWNUMDGFDKC-MZJAQBGESA-N	O=C(O)C(=C1C(OC(=O)C)CC2(C)C1CC(O)C3C4(C)CCC(O)C(C)C4CCC32C)CCC=C(C)C
Asaraldehyde	12.0069	197.062	32762.6	C10H12O4	Benzoyl derivatives	IAJBQAYHSQIQRE-UHFFFAOYSA-N	O=CC1=CC(OC)=C(OC)C=C1OC
Sulfamethoxazole	9.611	254.059	32286.7	C10H11N3O3S	Aminobenzenesulfonamides	JLKIGFTWXXRPMT-UHFFFAOYSA-N	O=S(=O)(NC1=NOC(=C1)C)C2=CC=C(N)C=C2
3-Hydroxy-3-methylglutaric acid	1.76935	161.046	32082.1	C6H10O5	Hydroxy fatty acids	NPOAOTPXWNWTSH-UHFFFAOYSA-N	O=C(O)CC(O)(C)CC(=O)O
methyl (2S,4aS,6aR,7R,10aR,10bR)-2-(furan-3-yl)-7-hydroxy-6a,10b-dimethyl-4-oxo-2,4a,5,6,10,10a-hexahydro-1H-benzo[f]isochromene-7-carboxylate	14.0128	373.203	32017.1	C21H26O6	Diterpene lactones	WWNYZTBMVRRLJM-GOLBOHCDSA-N	O=C1OC(C2=COC=C2)CC3(C)C1CCC4(C)C3CC=CC4(O)C(=O)OC
URIDINE	1.72918	243.062	31915.4	C9H12N2O6	Pyrimidine nucleosides	DRTQHJPVMGBUCF-UHFFFAOYSA-N	O=C1C=CN(C(=O)N1)C2OC(CO)C(O)C2O
2-[5-[2-[2-[5-(2-hydroxypropyl)oxolan-2-yl]propanoyloxy]propyl]oxolan-2-yl]propanoic acid	9.53492	385.223	30619.9	C20H34O7	Dicarboxylic acids and derivatives	VIHRKOVEWCGJQP-UHFFFAOYSA-N	O=C(O)C(C)C1OC(CC1)CC(OC(=O)C(C)C2OC(CC2)CC(O)C)C
12-(acetyloxy)-6-(furan-3-yl)-14-hydroxy-1,7,11,15,15-pentamethyl-5-oxo-3-oxapentacyclo[8.8.0.0,.0,.0,]octadecan-18-yl acetate	13.575	527.265	30041.8	C30H40O8	Limonoids	LZMUZSFHEIXIJR-UHFFFAOYSA-N	O=C(OC1CC(O)C(C)(C)C2CC(OC(=O)C)C3(C)C(CCC4(C)C(C(=O)C5OC543)C6=COC=C6)C12C)C
2,4-diacetylphloroglucinol	8.58463	209.046	29808.1	C10H10O5	Alkyl-phenylketones	PIFFQYJYNWXNGE-UHFFFAOYSA-N	O=C(C1=C(O)C=C(O)C(=C1O)C(=O)C)C
5-(4-methyl-5-oxo-2H-furan-3-yl)pentanoic acid	7.31253	197.082	28417.7	C10H14O4	Medium-chain fatty acids	CGUVFWCRUYAIOJ-UHFFFAOYSA-N	O=C1OCC(=C1C)CCCCC(=O)O
Hexosyl LPE 18:3	12.9756	636.315	27749	C29H52NO12P	Lipids	QFDVZERXJLVROF-IUQGRGSQNA-N	CC\C=C\C\C=C\C\C=C\CCCCCCCC(=O)OC(CO)COP(O)(=O)OCCNC1OC(CO)C(O)C(O)C1O
2-amino-3-[hydroxy-[3-octadecanoyloxy-2-[octadec-11-enoyl]oxypropoxy]phosphoryl]oxypropanoic acid	15.3246	788.544	25838.8	C42H80NO10P	Phosphatidylserines	LDPJFEPYYCUUOO-JQIJEIRASA-N	O=C(OCC(OC(=O)CCCCCCCCCC=CCCCCCC)COP(=O)(O)OCC(N)C(=O)O)CCCCCCCCCCCCCCCCC
3-Chlorotyrosine	7.48393	216.042	24741.3	C9H10ClNO3	Tyrosine and derivatives	ACWBBAGYTKWBCD-UHFFFAOYNA-N	O=C(O)C(N)CC1=CC=C(O)C(Cl)=C1
(4,7,7-trimethyl-3-bicyclo[2.2.1]heptanyl) (E)-3-(4-hydroxy-3-methoxyphenyl)prop-2-enoate	15.5243	329.176	22553.7	C20H26O4	Coumaric acids and derivatives	PKAIECBWQZFYRP-SOFGYWHQSA-N	O=C(OC1CC2CCC1(C)C2(C)C)C=CC3=CC=C(O)C(OC)=C3
Dodemorph	19.5302	282.279	20183.4	C18H35NO	Morpholines	JMXKCYUTURMERF-UHFFFAOYNA-N	CC1CN(CC(C)O1)C2CCCCCCCCCCC2
(2R)-2-[(2R,5S)-5-[(2S)-2-hydroxybutyl]oxolan-2-yl]propanoic acid	9.8519	215.129	20130.5	C11H20O4	Oxolanes	HTCUURQJNZBKIA-XFWSIPNHSA-N	O=C(O)C(C)C1OC(CC1)CC(O)CC
4,4'-Dimethoxydalbergione	18.4583	283.205	18508.8	C17H16O4	Dalbergiones	FSNITHOUQGJHTR-UHFFFAOYSA-N	O=C1C=C(C(=O)C=C1OC)C(C=C)C2=CC=C(OC)C=C2
D-Glucosyl-beta1-1'-D-erythoro-Sphingosine	11.4448	462.342	17543.9	C24H47NO7	Glycosphingolipids	HHJTWTPUPVQKNA-JIAPQYILSA-N	CCCCCCCCCCCCC\C=C\[C@@H](O)[C@@H](N)CO[C@@H]1O[C@H](CO)[C@@H](O)[C@H](O)[C@H]1O
1,7-Dimethyluric acid	1.33253	195.053	376578	C7H8N4O3	Xanthines	NOFNCLGCUJJPKU-UHFFFAOYSA-N	O=C1C2=C(N=C(O)N1C)N=C(O)N2C
(1S,4S,5R,9S,10R,13R,14R)-14-hydroxy-5,9-dimethyl-14-{[(3-methylbutanoyl)oxy]methyl}tetracyclo[11.2.1.0,.0,]hexadecane-5-carboxylic acid	15.2692	459.251	254173	C25H40O5	Kaurane diterpenoids	FIOZUJXSEZUYCS-MTSAZYMTSA-N	O=C(OCC1(O)CC23CCC4C(C(=O)O)(C)CCCC4(C)C3CCC1C2)CC(C)C
3-hydroxy-1a,5-bis(hydroxymethyl)-5,6b-dimethyl-1,3,3a,4,6,6a-hexahydrocyclopropa[e]inden-2-one	8.50563	253.145	218321	C14H22O4	Cyclic alcohols and derivatives	CUAPOUHDJKWLOB-UHFFFAOYSA-N	O=C1C(O)C2CC(C)(CO)CC2C3(C)CC13CO
Gibberellin A5	12.9756	329.14	199766	C19H22O5	C19-gibberellin 6-carboxylic acids	ZOWHLBOPCIHIHW-KQBHUUJHSA-N	C[C@]12C=CC[C@@]3(OC1=O)[C@@H]1CC[C@]4(O)C[C@]1(CC4=C)[C@H]([C@H]23)C(O)=O
[(2S,3R,4S,5S,6R)-6-[[(2R,3R,4R,5S,6R)-3,4-dihydroxy-6-(hydroxymethyl)-5-[(2S,3R,4R,5R,6S)-3,4,5-trihydroxy-6-methyloxan-2-yl]oxyoxan-2-yl]oxymethyl]-3,4,5-trihydroxyoxan-2-yl] (1S,2R,4aS,6aS,6bR,9R,10R,11R,12aR)-10,11-dihydroxy-9-(hydroxymethyl)-1,2,6a,6b,9,12a-hexamethyl-2,3,4,5,6,6a,7,8,8a,10,11,12,13,14b-tetradecahydro-1H-picene-4a-carboxylate	11.6116	957.506	193952	C48H78O19	Triterpene saponins	WYQVAPGDARQUBT-ZKFJACKJSA-N	O=C(OC1OC(COC2OC(CO)C(OC3OC(C)C(O)C(O)C3O)C(O)C2O)C(O)C(O)C1O)C45CCC(C)C(C)C5C6=CCC7C8(C)CC(O)C(O)C(C)(CO)C8CCC7(C)C6(C)CC4
LPE 16:0	15.1248	452.278	150856	C21H44NO7P	Lipids	YVYMBNSKXOXSKW-UHFFFAOYNA-N	O=C(OCC(O)COP(=O)(O)OCCN)CCCCCCCCCCCCCCC
6-(1,1-DIMETHYLALLYL)-2-(1-HYDROXY-1-METHYLETHYL)-2,3-DIHYDRO-7H-FURO[3,2-G]CHROMEN-7-ONE	12.9756	313.145	143465	C19H22O4	Psoralens	JCDLLLXYAICSQV-INIZCTEOSA-N	O=C1OC=2C=C3OC(CC3=CC2C=C1C(C=C)(C)C)C(O)(C)C
Lauryl sulfate	11.129	265.142	134479	C12H26O4S	Sulfuric acid monoesters	MOTZDAYCYVMXPC-UHFFFAOYSA-N	O=S(=O)(O)OCCCCCCCCCCCC
1,4a-dimethyl-9-oxo-7-propan-2-yl-3,4,10,10a-tetrahydro-2H-phenanthrene-1-carboxylic acid	15.8431	313.18	132213	C20H26O3	Diterpenoids	MSWJSDLNPCSSNW-UHFFFAOYSA-N	O=C(O)C1(C)CCCC2(C3=CC=C(C=C3C(=O)CC12)C(C)C)C
5-[1,2,4a-trimethyl-5-(3-methylbutanoyloxymethyl)-2,3,4,7,8,8a-hexahydronaphthalen-1-yl]-3-methylpentanoic acid	16.017	445.271	109640	C25H42O4	Colensane and clerodane diterpenoids	FISIJWVRKFHLSM-UHFFFAOYSA-N	O=C(O)CC(C)CCC1(C)C(C)CCC2(C(=CCCC21)COC(=O)CC(C)C)C
(2R,3S,4S,5S,6R)-2-[[7-hydroxy-4-[(Z)-5-hydroxy-3-methylpent-3-enyl]-4a,8,8-trimethyl-3-methylidene-2,4,5,6,7,8a-hexahydro-1H-naphthalen-2-yl]oxy]-6-(hydroxymethyl)oxane-3,4,5-triol	14.4591	502.338	109562	C26H44O8	Diterpene glycosides	JECOCDKQCZSANH-RFKAOMIISA-N	OCC=C(C)CCC1C(=C)C(OC2OC(CO)C(O)C(O)C2O)CC3C(C)(C)C(O)CCC13C
5,7-dihydroxy-3,6-dimethoxy-2-(4-methoxyphenyl)-4H-chromen-4-one	8.54513	343.082	109450	C18H16O7	6-O-methylated flavonoids	DWZAJFZEYZIHPO-UHFFFAOYSA-N	O=C1C(OC)=C(OC2=CC(O)=C(OC)C(O)=C12)C=3C=CC(OC)=CC3
Nystose Trihydrate	1.13422	665.215	103638	C24H42O21	Oligosaccharides	FLDFNEBHEXLZRX-DLQNOBSRSA-N	OC[C@H]1O[C@@](CO)(OC[C@@]2(OC[C@@]3(O[C@H]4O[C@H](CO)[C@@H](O)[C@H](O)[C@H]4O)O[C@H](CO)[C@@H](O)[C@@H]3O)O[C@H](CO)[C@@H](O)[C@@H]2O)[C@@H](O)[C@@H]1O
Coumarin + 1O	7.91	161.023	88044.6	C9H6O3	Coumarin and derivatives	ORHBXUUXSCNDEV-UHFFFAOYSA-N	O=C1OC=2C=C(O)C=CC=2(C=C1)
Hydroxyvalerenic Acid	12.4554	249.15	77393.1	C15H22O3	Sesquiterpenoids	XJNQXTISSHEQKD-UNXUOHHUSA-N	O=C(O)C(=CC1C2=C(C)CC(O)C2C(C)CC1)C
7-Methylguanosine	7.80503	298.114	58969.5	C11H16N5O5	Purine nucleosides	OGHAROSJZRTIOK-UHFFFAOYNA-O	N=C1N=C(O)C2=C(N1)N(C=[N+]2C)C3OC(CO)C(O)C3O
Deoxysappanone B 7,3'-Dimethyl Ether	11.9324	313.108	56755.4	C18H18O5	Homoisoflavanones	OFAYBXSZQCUARK-UHFFFAOYSA-N	O=C1C2=CC=C(OC)C=C2OCC1CC3=CC=C(O)C(OC)=C3
CAPERATIC ACID	8.50563	401.223	55829.6	C21H38O7	Tricarboxylic acids and derivatives	HMJJWFFZRCLIDN-UHFFFAOYSA-N	O=C(OC)CC(O)(C(=O)O)C(C(=O)O)CCCCCCCCCCCCCC
(2E,4E)-N-[2-(4-hydroxyphenyl)ethyl]dodeca-2,4-dienamide	9.1353	316.228	55366.2	C20H29NO2	1-hydroxy-2-unsubstituted benzenoids	VVRNYAJXAUQHEN-BNFZFUHLSA-N	OC(=NCCC1=CC=C(O)C=C1)C=CC=CCCCCCCC
methyl 4,10-diacetyloxy-5,9-dihydroxy-1,4a-dimethyl-7-propan-2-yl-2,3,4,9,10,10a-hexahydrophenanthrene-1-carboxylate	8.30882	461.241	45193.2	C25H34O8	Diterpenoids	FEMTVABTBAWCEK-UHFFFAOYSA-N	O=C(OC1C(O)C2=CC(=CC(O)=C2C3(C)C(OC(=O)C)CCC(C(=O)OC)(C)C13)C(C)C)C
:5-Hydroxy-DL-tryptophan	8.93662	243.07	44029.2	C11H12N2O3	Serotonins	LDCYZAJDBXYCGN-VIFPVBQESA-N	O=C(O)C(N)CC1=CNC=2C=CC(O)=CC21
Prolylproline	1.12313	213.125	43671.4	C10H16N2O3	Dipeptides	RWCOTTLHDJWHRS-UHFFFAOYNA-N	O=C(O)C2N(C(=O)C1NCCC1)CCC2
Hederagenin base + O-dHex-Hex-Hex	11.0893	987.513	39455.2	C48H78O18	Triterpene saponins	GNMXZMIENAWWKB-UHFFFAOYNA-N	O=C(O)C68(CCC(C)(C)CC8(C5=CCC4C7(C)(CCC(OC3OC(C)C(O)C(OC2OC(CO)C(OC1OC(CO)C(O)C(O)C1(O))C(O)C2(O))C3(O))C(C)(CO)C7(CCC4(C)C5(C)CC6))))
Methionine_Enkephalin	7.80503	574.232	28154.3	C27H35N5O7S	Oligopeptides	YFGBQHOOROIVKG-UHFFFAOYNA-N	CSCCC(N=C(O)C(CC1=CC=CC=C1)N=C(O)CN=C(O)CN=C(O)C(N)CC1=CC=C(O)C=C1)C(O)=O
5,8-dimethoxy-7-hydroxy-1-methyl-4-azafluoren-9-one	7.72525	272.065	26227.1	C15H13NO4	Anisoles	YZOIGUQJFCQTJK-UHFFFAOYSA-N	O=C1C=2C(OC)=C(O)C=C(OC)C2C3=NC=CC(=C13)C
Camalexin	6.46295	239.093	26190	C26H44O9	Medium-chain fatty acids	MINDHVHHQZYEEK-HBBNESRFSA-N	O=C(O)CCCCCCCCOC(=O)C=C(C)CC1OCC(CC2OC2C(C)C(O)C)C(O)C1O
Huperzine B	14.1017	279.14	26140.8	C16H20N2O	Phenanthrolines	YYWGABLTRMRUIT-HWWQOWPSSA-N	O=C1C=CC2=C(N1)CC3C=C(C)CC42NCCCC34
Lepraric acid	7.63318	723.182	24828.6	C18H18O8	Chromones	JSLBEJMNMZJONS-WEVVVXLNSA-N	O=C(OCC1=C(O)C=2C(=O)C=C(OC2C=C1OC)C)C=C(C)CC(=O)O
Dihydrocapsaicin	14.2905	306.207	23990.6	C18H29NO3	Methoxyphenols	XJQPQKLURWNAAH-UHFFFAOYSA-N	OC1=CC=C(C=C1OC)CN=C(O)CCCCCCC(C)C
(Z)-3-Hydroxyhexadec-7-enoic acid (NMR)	17.3368	269.212	23842.4	C16H30O3	Long-chain fatty acids	CBHANIXDPMXBGZ-KTKRTIGZNA-N	CCCCCCCC\C=C/CCCC(O)CC(O)=O
Benzamide	1.32042	122.06	23195.6	C7H7NO	Benzamides	KXDAEFPNCMNJSK-UHFFFAOYSA-N	C1=CC=C(C=C1)C(=N)O
1,1'-azanediylbis(3-methyl-2H-naphtho[1,2,3-de]quinoline-2,7(3H)-dione) triacetate	1.12313	526.17	18779.7	C40H33N3O10	Anthracenes	VWAIGFCJFBXWBL-UHFFFAOYSA-N	O=C(O)C.O=C(O)C.O=C(O)C.O=C1C=2C=CC=CC2C3=C(NC=4C(=O)N(C=5C=CC=C6C(=O)C=7C=CC=CC7C4C65)C)C(=O)N(C=8C=CC=C1C83)C
(2E)-6-[(2S,3R,4R,5S,6R)-5-[(2E)-6-[(2S,3R,4S,5S,6R)-6-[[(2E)-2,6-dimethyl-6-[(2S,3R,4S,5S,6R)-3,4,5-trihydroxy-6-(hydroxymethyl)oxan-2-yl]oxyocta-2,7-dienoyl]oxymethyl]-3,4,5-trihydroxyoxan-2-yl]oxy-2,6-dimethylocta-2,7-dienoyl]oxy-3,4-dihydroxy-6-(hydroxymethyl)oxan-2-yl]oxy-2,6-dimethylocta-2,7-dienoic acid	8.73393	1020.5	15508.7	C48H74O22	Saccharolipids	HVNMJMDAMCBOTE-BMPWFYMVSA-N	O=C(O)C(=CCCC(OC1OC(CO)C(OC(=O)C(=CCCC(OC2OC(COC(=O)C(=CCCC(OC3OC(CO)C(O)C(O)C3O)(C=C)C)C)C(O)C(O)C2O)(C=C)C)C)C(O)C1O)(C=C)C)C
3,4-Dimethoxycinnamic acid	9.57475	207.066	219521	C11H12O4	Coumaric acid and derivatives	HJBWJAPEBGSQPR-UHFFFAOYSA-N	COC1=C(OC)C=C(C=CC(O)=O)C=C1
Deoxyloganic acid (Not validated)	6.90707	359.133	182456	C16H24O9	Iridoid glycosides	DSXFHNSGLYXPNG-UHFFFAOYNA-N	O=C(O)C2=COC(OC1OC(CO)C(O)C(O)C1(O))C3C2CCC3(C)
LPE 18:2	14.3301	476.277	167569	C23H44NO7P	Lipids	DBHKHNGBVGWQJE-UHFFFAOYNA-N	O=C(OCC(O)COP(=O)(O)OCCN)CCCCCCCC=CCC=CCCCCC
Desloratadine	11.2044	311.132	134953	C19H19ClN2	Benzocycloheptapyridines	JAUOIFJMECXRGI-UHFFFAOYSA-N	ClC=1C=CC2=C(C1)CCC=3C=CC=NC3C2=C4CCNCC4
2-(3,4-dimethoxyphenyl)-5,7-dihydroxy-3,6-dimethoxy-4H-chromen-4-one	8.78297	373.091	130606	C19H18O8	6-O-methylated flavonoids	SDTFURCSGWUESP-UHFFFAOYSA-N	O=C1C(OC)=C(OC2=CC(O)=C(OC)C(O)=C12)C=3C=CC(OC)=C(OC)C3
Anthrone	15.225	195.081	102510	C14H10O	Anthracenes	RJGDLRCDCYRQOQ-UHFFFAOYSA-N	C1=CC=C2C(=C1)CC3=CC=CC=C3C2=O
[8-[2-(3-methylbutanoyloxy)propan-2-yl]-2-oxo-8,9-dihydrofuro[2,3-h]chromen-9-yl] 3-methylbutanoate	15.0458	429.191	101222	C24H30O7	Angular furanocoumarins	KPLBOWKEQXYXSD-UHFFFAOYSA-N	O=C1OC2=C(C=C1)C=CC=3OC(C(OC(=O)CC(C)C)C32)C(OC(=O)CC(C)C)(C)C
Epigallocatechin	6.2986	305.066	72476.7	C15H14O7	Epigallocatechins	XMOCLSLCDHWDHP-UHFFFAOYNA-N	OC=1C=C(O)C2=C(OC(C3=CC(O)=C(O)C(O)=C3)C(O)C2)C1
CGS 15943	10.0447	286.05	60639.9	C13H8ClN5O	Quinazolinamines	MSJODEOZODDVGW-UHFFFAOYSA-N	ClC=1C=CC=2NC(=N)N3N=C(N=C3C2C1)C=4OC=CC4
Flavone base + 2O+1MeO	12.0173	283.058	55676.5	C16H12O5	Flavone O-glycosides	DANYIYRPLHHOCZ-UHFFFAOYSA-N	O=C1C=C(OC2=CC(O)=CC(O)=C12)C3=CC=C(OC)C=C3
1,17,19-trihydroxy-7-methyl-3-oxapentacyclo[9.8.0.0,.0,.0,]nonadeca-5(10),13,15,17-tetraene-9,12-dione	13.4152	341.104	44542.5	C19H18O6	Tetralins	KALVKBCVJGXOKE-UHFFFAOYSA-N	O=C1C2=C(CC(C)C1)C3OC3C4(O)C(O)C=5C(O)=CC=CC5C(=O)C24
abscisic acid	11.2891	263.13	31635.4	C15H20O4	Abscisic acids and derivatives	JLIDBLDQVAYHNE-YKALOCIXSA-N	O=C(O)C=C(C=CC1(O)C(=CC(=O)CC1(C)C)C)C
(S)-3-(4-fluorophenyl)-4-oxo-4H-chromen-7-yl 2-(6-((tert-butoxycarbonyl)amino)hexanamido)-3-phenylpropanoate	17.0026	639.251	26541.4	C35H37FN2O7	Isoflavones	SGQLWFYYEYBZNX-LJAQVGFWSA-N	O=C(OC(C)(C)C)NCCCCCC(=O)NC(C(=O)OC1=CC=C2C(=O)C(=COC2=C1)C=3C=CC(F)=CC3)CC=4C=CC=CC4
3-(Rha(1-2)Glu(1-2)Glu-28-Glu Hederagenin (NMR)	11.4503	1103.57	22362.6	C54H88O23	Triterpene saponins	RJAYNHZZCRJAEA-BUZSGSMCSA-N	C[C@@H]1O[C@@H](O[C@@H]2[C@@H](O)[C@H](O)[C@@H](CO)O[C@H]2O[C@@H]2[C@@H](O)[C@H](O)[C@@H](CO)O[C@H]2O[C@H]2CC[C@@]3(C)C(CC[C@]4(C)C3CC=C3[C@@H]5CC(C)(C)CC[C@@]5(CC[C@@]43C)C(=O)O[C@@H]3O[C@H](CO)[C@@H](O)[C@H](O)[C@H]3O)[C@]2(C)CO)[C@H](O)[C@H](O)[C@H]1O
2,4,5-Trimethoxystyrene	12.5653	195.083	20651.6	C11H14O3	Anisoles	DAINMNHDGRVBQF-UHFFFAOYSA-N	O(C=1C=C(OC)C(C=C)=CC1OC)C
Pesticide5_Carboxin_C12H13NO2S_Vitavax	10.0447	258.055	18587.3	C12H13NO2S	Anilides	GYSSRZJIHXQEHQ-UHFFFAOYSA-N	OC(=NC=1C=CC=CC1)C=2SCCOC2C
4-hydroxy-5-[(2S,3R,4S,5S,6R)-3,4,5-trihydroxy-6-(hydroxymethyl)oxan-2-yl]oxy-1H-benzo[f][2]benzofuran-3-one	1.29287	377.087	8885540	C18H18O9	Phenolic glycosides	SGQJDTLFQCDZGS-UQEKQVNISA-N	O=C1OCC2=CC=3C=CC=C(OC4OC(CO)C(O)C(O)C4O)C3C(O)=C12
[(2S,3R,4S,5S,6R)-3,4,5-trihydroxy-6-(hydroxymethyl)oxan-2-yl] (1R,2R,4aS,6aS,6bR,10R,11R,12aR)-1,10,11-trihydroxy-1,2,6a,6b,9,9,12a-heptamethyl-2,3,4,5,6,6a,7,8,8a,10,11,12,13,14b-tetradecahydropicene-4a-carboxylate	12.8164	649.395	2.50841e+06	C36H58O10	Triterpene saponins	MLKQAGPAYHTNQQ-UJKXLRNUSA-N	O=C(OC1OC(CO)C(O)C(O)C1O)C23CCC(C)C(O)(C)C3C4=CCC5C6(C)CC(O)C(O)C(C)(C)C6CCC5(C)C4(C)CC2
isosakuranetin-7-O-neohesperidoside	8.34815	639.194	717204	C28H34O14	Flavonol O-glycosides	NLAWPKPYBMEWIR-UHFFFAOYNA-N	COC1=CC=C(C=C1)C1CC(=O)C2=C(O1)C=C(OC1OC(CO)C(O)C(O)C1OC1OC(C)C(O)C(O)C1O)C=C2O
16-Hydroxyhexadecanoic acid	18.4188	271.229	265489	C16H32O3	Long-chain fatty acids	UGAGPNKCDRTDHP-UHFFFAOYSA-N	OCCCCCCCCCCCCCCCC(O)=O
N-Acetylmethionine	8.29255	192.068	260110	C7H13NO3S	Methionine and derivatives	XUYPXLNMDZIRQH-UHFFFAOYNA-N	O=C(O)C(N=C(O)C)CCSC
FA 18:3+2O	12.1363	309.205	224150	C18H30O4	Oxidized fatty acids	RCMABBHQYMBYKV-UHFFFAOYNA-N	O=C(O)CCCCCCCC(=O)C=CC1OC1(CCCCC)
Choline	17.881	104.108	156201	C5H14NO	Cholines	OEYIOHPDSNJKLS-UHFFFAOYSA-N	C[N+](C)(C)CCO
Germbudine	13.9732	708.395	131154	C37H59NO12	Alkaloids	LWSPRPDSPCBAKK-UHFFFAOYNA-N	CCC(C)C(=O)OC1C(O)C2C(CN3CC(C)CCC3C2(C)O)C2CC34OC5(O)C(CC(O)C3C12O)C4(C)CCC5OC(=O)C(C)(O)C(C)O
cinchonine	7.48393	333.137	25880.5	C19H22N2O	Cinchona alkaloids	KMPWYEUPVWOPIM-QAMTZSDWSA-N	OC(C=1C=CN=C2C=CC=CC21)C3N4CCC(C3)C(C=C)C4
4'-Methoxy-7-O--D-glucopyranosyl-8,3'-dihydroxyflavanone	12.012	463.099	18141.6	C22H24O11	Flavonoid-7-O-glycosides	MVIJSQNWYLPBGP-CMBGVUEGSA-N	O=C1C2=CC=C(OC3OC(CO)C(O)C(O)C3O)C(O)=C2OC(C4=CC=C(OC)C(O)=C4)C1
naringenin	7.48393	273.116	815330	C15H12O5	Flavanones	FTVWIRXFELQLPI-UHFFFAOYSA-N	O=C1C=2C(O)=CC(O)=CC2OC(C3=CC=C(O)C=C3)C1
Pyroglutamyl-Isoleucine	6.3781	241.12	283672	C11H18N2O4	Peptides	MKCVLTRITQNGQI-UHFFFAOYNA-N	O=C(O)C(NC(=O)C1NC(=O)CC1)C(C)CC
Methoxytyrosine	6.09993	210.076	235159	C10H13NO4	Amino acids	PFDUUKDQEHURQC-UHFFFAOYNA-N	O=C(O)C(N)CC1=CC=C(O)C(OC)=C1
CMPF	6.70323	239.092	65006.3	C12H16O5	Furanoid fatty acids	WMCQWXZMVIETAO-UHFFFAOYSA-N	O=C(O)C1=C(OC(=C1C)CCC)CCC(=O)O
[3,4,5-trihydroxy-6-[[3,4,5-trihydroxy-6-(hydroxymethyl)oxan-2-yl]oxymethyl]oxan-2-yl] 1-hydroxy-2,2,6a,6b,9,9,12a-heptamethyl-10-(3,4,5-trihydroxyoxan-2-yl)oxy-1,3,4,5,6,6a,7,8,8a,10,11,12,13,14b-tetradecahydropicene-4a-carboxylate	9.1751	967.468	52055.8	C47H76O18	Triterpenoids	YLGANLNQTUGMCH-UHFFFAOYSA-N	O=C(OC1OC(COC2OC(CO)C(O)C(O)C2O)C(O)C(O)C1O)C34CCC(C)(C)C(O)C4C5=CCC6C7(C)CCC(OC8OCC(O)C(O)C8O)C(C)(C)C7CCC6(C)C5(C)CC3
N,N-Diethyl-4-hydroxybenzamide	11.41	192.104	36961.9	C11H15NO2	Benzamides	WLRVSRJKZYZCJY-UHFFFAOYSA-N	CCN(CC)C(=O)C1=CC=C(O)C=C1
3-Hydroxyanthranilic acid	5.5638	152.036	24204.4	C7H7NO3	Hydroxybenzoic acid derivatives	WJXSWCUQABXPFS-UHFFFAOYSA-N	O=C(O)C=1C=CC=C(O)C1N
2-Hydroxy-4-methylpentanoic acid	6.66242	131.072	22009.2	C6H12O3	Hydroxy fatty acids	LVRFTAZAXQPQHI-UHFFFAOYNA-N	O=C(O)C(O)CC(C)C
Ethyldodecanoate	18.4188	227.201	21924.5	C14H28O2	Fatty acid esters	MMXKVMNBHPAILY-UHFFFAOYSA-N	O=C(OCC)CCCCCCCCCCC
THYMIDINE 5'-MONOPHOSPHATE	8.2119	323.059	369690	C10H15N2O8P	Pyrimidine 2'-deoxyribonucleoside monophosphates	GYOZYWVXFNDGLU-UHFFFAOYSA-N	O=C1NC(=O)N(C=C1C)C2OC(COP(=O)(O)O)C(O)C2
Phosphatidylcholine lyso 16	16.0029	526.35	161451	C24H50NO7P	2-acyl-sn-glycero-3-phosphocholines	NEGQHKSYEYVFTD-UHFFFAOYNA-N	CCCCCCCCCCCCCCCC(=O)OC(CO)COP([O-])(=O)OCC[N+](C)(C)C
3a-[3,4-dihydroxy-6-[[3,4,5-trihydroxy-6-(hydroxymethyl)oxan-2-yl]oxymethyl]-5-(3,4,5-trihydroxy-6-methyloxan-2-yl)oxyoxan-2-yl]oxycarbonyl-5b,8,8,11a-tetramethyl-9-oxo-1-prop-1-en-2-yl-2,3,4,5,6,7,7a,10,11,11b,12,13,13a,13b-tetradecahydro-1H-cyclopenta[a]chrysene-5a-carboxylic acid	12.6564	953.477	147381	C48H74O19	Triterpene saponins	LSHAJDRFVTXNOB-UHFFFAOYSA-N	O=C(O)C12CCC3(C(=O)OC4OC(COC5OC(CO)C(O)C(O)C5O)C(OC6OC(C)C(O)C(O)C6O)C(O)C4O)CCC(C(=C)C)C3C2CCC7C8(C)CCC(=O)C(C)(C)C8CCC71C
[8,8-dimethyl-10-(3-methylbut-2-enoyloxy)-2-oxo-9,10-dihydropyrano[2,3-f]chromen-9-yl] 3-methylbutanoate	15.8431	427.175	137849	C24H28O7	Angular pyranocoumarins	MYXNOIIPXWBFFR-UHFFFAOYSA-N	O=C1OC2=C(C=C1)C=CC=3OC(C)(C)C(OC(=O)CC(C)C)C(OC(=O)C=C(C)C)C32
onopordopicrin	10.3262	349.164	24180.1	C19H24O6	Germacranolides and derivatives	NOZAJYKZMCFNFG-MBRKVKCRSA-N	O=C(OC1CC(=CCCC(=CC2OC(=O)C(=C)C21)CO)C)C(=C)CO
8-acetamido-2-methyl-7-oxononanoic acid	11.6515	242.139	21339.3	C12H21NO4	Medium-chain fatty acids	UALLEVOGEQZKSX-UHFFFAOYSA-N	O=C(O)C(C)CCCCC(=O)C(N=C(O)C)C
Isorhamnetin	10.1299	315.052	18786.5	C16H12O7	Flavonol O-glycosides	IZQSVPBOUDKVDZ-UHFFFAOYSA-N	O=C1C(O)=C(OC2=CC(O)=CC(O)=C12)C=3C=CC(O)=C(OC)C=3
Paeoniflorin	10.2907	525.162	16104.8	C23H28O11	Terpene glycosides	YKRGDOXKVOZESV-UHFFFAOYNA-N	CC12CC3(O)OC(O1)C1(COC(=O)C4=CC=CC=C4)C3CC21OC1OC(CO)C(O)C(O)C1O
7-[(E)-3-methyl-4-(4-methyl-5-oxo-2H-furan-2-yl)but-2-enoxy]chromen-2-one	12.5756	325.107	206507	C19H18O5	Coumarins and derivatives	CFNMUZCFSDMZPQ-KPKJPENVSA-N	O=C1OC=2C=C(OCC=C(C)CC3OC(=O)C(=C3)C)C=CC2C=C1
Prednisolone	15.225	181.103	135535	C21H28O5	21-hydroxysteroids	OIGNJSKKLXVSLS-VWUMJDOOSA-N	O=C1C=CC2(C(=C1)CCC3C4CCC(O)(C(=O)CO)C4(C)CC(O)C32)C
Benzoic acid + 2O, O-Hex	1.89	315.072	79148.9	C13H16O9	Phenolic glycosides	CBTFERBMQQAROP-UHFFFAOYNA-N	O=C(O)C2=CC(OC1OC(CO)C(O)C(O)C1(O))=CC=C2(O)
8-Deoxy-lactucin	6.54358	261.115	38935.3	C15H16O4	Gamma butyrolactones	NIYXMGSLECQTQT-BPNCWPANSA-N	O=C1OC2C3C(C(=O)C=C3CO)=C(C)CCC2C1=C
Sparfloxacin	13.9732	391.152	34112.2	C19H22F2N4O3	Quinoline carboxylic acids	DZZWHBIBMUVIIW-DTORHVGOSA-N	O=C(O)C1=CN(C2=C(F)C(=C(F)C(N)=C2C1=O)N3CC(NC(C)C3)C)C4CC4
Dendroamide B	8.2119	543.094	33312.2	C21H24N6O4S3	Macrolactams	AERWTVOXUHXGAE-UHFFFAOYSA-N	O=C1NC(C2=NC(C(=O)NC(C3=NC(=CS3)C(=O)NC(C4=NC1=CS4)CCSC)C)=C(O2)C)C
3Alpha-Hydroxy-3-Deoxyangolensic Acid Methyl Ester	7.12123	473.204	26258.9	C27H36O7	Delta valerolactones	QFRUZVNPYYYLAN-UOICJKMOSA-N	O=C(OC)CC1C(C)(C)C(O)CC2OC34C(=C)C(CCC4(C)C(OC(=O)C3)C5=COC=C5)C21C
2-Hydroxyanthraquinone	6.99735	225.056	49401.5	C14H8O3	Hydroxyanthraquinones	GCDBEYOJCZLKMC-UHFFFAOYSA-N	C1=CC=C2C(=C1)C(C=3C=CC(=CC3C2=O)O)=O
aschantin	12.6564	399.144	34713.8	C22H24O7	Furanoid lignans	ONDWGDNAFRAXCN-VUEDXXQZSA-N	O(C=1C=C(C=C(OC)C1OC)C2OCC3C(OCC23)C4=CC=C5OCOC5=C4)C
Arachidonic acid	18.8161	303.232	33712.1	C20H32O2	Long-chain fatty acids	YZXBAPSDXZZRGB-DOFZRALJSA-N	CCCCC\C=C/C\C=C/C\C=C/C\C=C/CCCC(O)=O
Phenyl-butyryl-glutamine	10.0501	291.133	31419.8	C15H20N2O4	Amino acids	XKQKXKRCMAJADR-UHFFFAOYNA-N	O=C(O)C(NC(=O)CCCC1=CC=CC=C1)CCC(=O)N
Trehalose-6-Phosphate	1.41203	421.077	29036.3	C12H23O14P	Disaccharide phosphates	LABSPYBHMPDTEL-UHFFFAOYNA-N	O=P(O)(O)OCC1OC(OC2OC(CO)C(O)C(O)C2O)C(O)C(O)C1O
3-Hydroxysebacic acid	7.35287	217.109	20961.8	C10H18O5	Medium-chain hydroxy acids and derivatives	OQYZCCKCJQWHIE-UHFFFAOYNA-N	O=C(O)CCCCCCC(O)CC(=O)O
Hederacoside C	11.0498	1219.61	512865	C59H96O26	Triterpene saponins	RYHDIBJJJRNDSX-UHFFFAOYNA-N	CC1OC(OC2C(O)C(O)C(OCC3OC(OC(=O)C45CCC(C)(C)CC4C4=CCC6C7(C)CCC(OC8OCC(O)C(O)C8OC8OC(C)C(O)C(O)C8O)C(C)(CO)C7CCC6(C)C4(C)CC5)C(O)C(O)C3O)OC2CO)C(O)C(O)C1O
Pizotifen	5.89195	294.134	136386	C19H21NS	Cycloheptathiophenes	FIADGNVRKBPQEU-UHFFFAOYSA-N	S1C=CC2=C1CCC=3C=CC=CC3C2=C4CCN(C)CC4
[(1R)-1-[(2S,4aR,4bS,7S,8aS)-7-hydroxy-2,4b,8,8-tetramethyl-4,4a,5,6,7,8a,9,10-octahydro-3H-phenanthren-2-yl]-2-[(2R,3R,4S,5R,6R)-3,4,5-trihydroxy-6-(hydroxymethyl)oxan-2-yl]oxyethyl] acetate	20.4727	565.247	110944	C28H46O9	Diterpene glycosides	ARNXUXYPWUWNPP-RXENORMESA-N	O=C(OC(COC1OC(CO)C(O)C(O)C1O)C2(C=C3CCC4C(C)(C)C(O)CCC4(C)C3CC2)C)C
16-Heptadecyne-1,2,4-triol	11.9726	283.134	52580	C17H32O3	Long-chain fatty alcohols	OHLQBKZXSJYBMK-UHFFFAOYSA-N	C#CCCCCCCCCCCCC(O)CC(O)CO
Manidipine (Manyper)	16.6086	611.288	31006.1	C35H38N4O6	Diphenylmethanes	ANEBWFXPVPTEET-UHFFFAOYSA-N	O=C(OC)C1=C(NC(=C(C(=O)OCCN2CCN(CC2)C(C=3C=CC=CC3)C=4C=CC=CC4)C1C=5C=CC=C(C5)[N+](=O)[O-])C)C
N-Acetylneuraminic acid	1.33253	308.1	107256	C11H19NO9	N-acylneuraminic acids	SQVRNKJHWKZAKO-UHFFFAOYNA-N	O=C(O)C1(O)OC(C(O)C(O)CO)C(N=C(O)C)C(O)C1
CHRYSOPHANOL	6.01362	253.07	55648.3	C15H10O4	Anthraquinones	LQGUBLBATBMXHT-UHFFFAOYSA-N	O=C1C=2C=CC=C(O)C2C(=O)C3=C(O)C=C(C=C13)C
4-Vinylphenol	6.98905	119.052	37514.9	C8H8O	Styrenes	FUGYGGDSWSUORM-UHFFFAOYSA-N	OC1=CC=C(C=C)C=C1
epiyangambin	14.8876	445.185	23742.9	C24H30O8	Furanoid lignans	HRLFUIXSXUASEX-UHFFFAOYSA-N	O(C=1C=C(C=C(OC)C1OC)C2OCC3C(OCC23)C4=CC(OC)=C(OC)C(OC)=C4)C
sclareol	20.6456	307.263	23103.4	C20H36O2	Diterpenoids	XVULBTBTFGYVRC-UHFFFAOYSA-N	OC(C=C)(C)CCC1C(O)(C)CCC2C(C)(C)CCCC12C
(5R)-5-hydroxy-1-(4-hydroxy-3-methoxyphenyl)tetradecan-3-one	18.0593	349.237	16124.9	C21H34O4	Gingerols	AIULWNKTYPZYAN-GOSISDBHSA-N	O=C(CCC1=CC=C(O)C(OC)=C1)CC(O)CCCCCCCCC
Zapotinin	13.6945	327.089	223677	C18H16O6	6-O-methylated flavonoids	BFXYIQRRGIMMSR-UHFFFAOYSA-N	COC1=CC=C2OC(=CC(=O)C2=C1O)C1=C(OC)C=CC=C1OC
_130141	8.29255	326.103	67778.5	C18H15NO5	Acylaminobenzoic acid and derivatives	FRNDILDQFSAXAR-ZPUQHVIOSA-N	O=C(O)C1=CC(O)=CC=C1NC(=O)C=CC=CC2=CC=C(O)C=C2
ONONETIN	7.63318	257.059	34522	C15H14O4	Stilbenes	XHBZOAYMBBUURD-UHFFFAOYSA-N	O=C(C1=CC=C(O)C=C1O)CC2=CC=C(OC)C=C2
N-Fructosyl gamma-glutamyl-S-methylcysteine	6.01943	425.122	24394.1	C15H26N2O10S	N-Fructosyl peptides	OXQONDBZMLPJFL-UHFFFAOYNA-N	CSCC(NC(=O)CCC(NCC1(O)OCC(O)C(O)C1O)C(O)=O)C(O)=O
Methoxamine	1.72312	212.13	24373	C11H17NO3	Dimethoxybenzenes	WJAJPNHVVFWKKL-UHFFFAOYNA-N	OC(C1=CC(OC)=CC=C1OC)C(N)C
Lamivudine	13.3332	230.061	22896.9	C8H11N3O3S	3'-thia pyrimidine nucleosides	JTEGQNOMFQHVDC-UHFFFAOYNA-N	N=C1N=C(O)N(C=C1)C2OC(SC2)CO
4-amino-5-(5-hydroxy-2',6-dimethyl-5'-prop-1-en-2-ylspiro[7-oxabicyclo[4.1.0]heptane-3,1'-cyclopentane]-2-yl)oxy-5-oxopentanoic acid	14.9273	380.209	92504.3	C20H31NO6	Glutamic acid and derivatives	RMFZYEBIQCUWPE-UHFFFAOYSA-N	O=C(O)CCC(N)C(=O)OC1C2OC2(C)C(O)CC13C(C(=C)C)CCC3C
2,4,18-trihydroxy-15-(3-hydroxy-3-methylbutyl)-7,9,13-trioxapentacyclo[10.8.0.0,.0,.0,]icosa-1(12),2,5,10,14,16,18-heptaen-20-one	1.37253	411.107	75487.7	C22H20O8	4-prenylated xanthones	VXTQFTUOAJRUDO-UHFFFAOYSA-N	O=C1C=2C(O)=C3C(OC4OC=CC34O)=CC2OC5=C1C(O)=CC=C5CCC(O)(C)C
1-(3,4-dihydroxyphenyl)-6,7-dihydroxy-1,2-dihydronaphthalene-2,3-dicarboxylic acid	7.94917	357.06	56866.9	C18H14O8	Aryltetralin lignans	WJMFXQBNYLYADA-UHFFFAOYSA-N	O=C(O)C1=CC=2C=C(O)C(O)=CC2C(C3=CC=C(O)C(O)=C3)C1C(=O)O
2-Aminophenol	1.28043	108.047	44189.4	C6H7NO	Aniline and substituted anilines	CDAWCLOXVUBKRW-UHFFFAOYSA-N	OC=1C=CC=CC1N
3,5-dihydroxy-2-(4-hydroxyphenyl)-8-(3-methylbut-2-en-1-yl)-7-(((2S,3R,4S,5S,6R)-3,4,5-trihydroxy-6-(hydroxymethyl)tetrahydro-2H-pyran-2-yl)oxy)chroman-4-one	8.33207	519.178	35630.2	C26H30O11	Flavonoid-7-O-glycosides	GRDZTDZJQRPNCN-GHYODRBMSA-N	O=C1C2=C(O)C=C(OC3OC(CO)C(O)C(O)C3O)C(=C2OC(C4=CC=C(O)C=C4)C1O)CC=C(C)C
methyl (4aR,6S,7R,7aS)-4a,7-dihydroxy-7-methyl-6-[(E)-3-phenylprop-2-enoyl]oxy-1-[(2S,3R,4S,5S,6R)-3,4,5-trihydroxy-6-(hydroxymethyl)oxan-2-yl]oxy-1,5,6,7a-tetrahydrocyclopenta[c]pyran-4-carboxylate	9.33677	551.179	34701.1	C26H32O13	Iridoid O-glycosides	YRARGBWFOYODHQ-KHTUMDHASA-N	O=C(OC1CC2(O)C(=COC(OC3OC(CO)C(O)C(O)C3O)C2C1(O)C)C(=O)OC)C=CC=4C=CC=CC4
Rosmarinic acid	7.91	719.159	1.56538e+06	C18H16O8	Coumaric acids and derivatives	DOUMFZQKYFQNTF-WUTVXBCWSA-N	OC(=O)[C@@H](CC1=CC(O)=C(O)C=C1)OC(=O)\C=C\C1=CC(O)=C(O)C=C1
2-(7-oxo-2,3-dihydrofuro[3,2-g]chromen-2-yl)propan-2-yl 3-methylbut-2-enoate	11.9726	327.122	1.33825e+06	C19H20O5	Psoralens	PQCLZBCFLJVBGA-UHFFFAOYSA-N	O=C1OC=2C=C3OC(CC3=CC2C=C1)C(OC(=O)C=C(C)C)(C)C
3-[4-methyl-1-(2-methylpropanoyl)-3-oxocyclohexyl]butanoic acid	10.8918	267.159	88142.4	C15H24O4	Menthane monoterpenoids	ZIOCYJNRYIRTQD-UHFFFAOYSA-N	O=C(O)CC(C)C1(C(=O)C(C)C)CC(=O)C(C)CC1
MGMG 16:3	15.0851	485.272	52775.6	C25H42O9	Lipids	LJVATEUJGAWSPM-UHFFFAOYNA-N	O=C(OC(CO)COC1OC(CO)C(O)C(O)C1(O))CCCCCC=CCC=CCC=CCC
Secoisolariciresinol	1.12313	363.182	44316.9	C20H26O6	Lignols	PUETUDUXMCLALY-UHFFFAOYNA-N	COC1=CC(CC(CO)C(CO)CC2=CC=C(O)C(OC)=C2)=CC=C1O
3,4-dimethyl-2,5-bis(3,4,5-trimethoxyphenyl)oxolane	16.5235	431.206	41231.5	C24H32O7	7,7'-epoxylignans	ZPINJJOPURFFNV-UHFFFAOYSA-N	O(C=1C=C(C=C(OC)C1OC)C2OC(C3=CC(OC)=C(OC)C(OC)=C3)C(C)C2C)C
Sinapyl alcohol	8.07233	209.08	23924.7	C11H14O4	Methoxyphenols	LZFOPEXOUVTGJS-UHFFFAOYSA-N	OC=1C(OC)=CC(C=CCO)=CC1OC
Madecassoside	10.6487	973.504	19471.2	C48H78O20	Triterpene saponins	BNMGUJRJUUDLHW-UHFFFAOYNA-N	CC1CCC2(CCC3(C)C(=CCC4C5(C)CC(O)C(O)C(C)(CO)C5C(O)CC34C)C2C1C)C(=O)OC1OC(COC2OC(CO)C(OC3OC(C)C(O)C(O)C3O)C(O)C2O)C(O)C(O)C1O
Glutamyltyrosine	6.3781	309.107	19041.6	C14H18N2O6	Amino acids	VVLXCWVSSLFQDS-UHFFFAOYNA-N	O=C(O)C(N)CCC(=O)NC(C(=O)O)CC1=CC=C(O)C=C1
5-[6-[[3,4-dihydroxy-4-(hydroxymethyl)oxolan-2-yl]oxymethyl]-3,4,5-trihydroxyoxan-2-yl]oxy-4-(3,4-dihydroxyphenyl)-7-methoxychromen-2-one	1.9305	593.209	115804	C27H30O15	Coumarin glycosides	KNCNSYQYJUBLPW-UHFFFAOYSA-N	O=C1OC2=CC(OC)=CC(OC3OC(COC4OCC(O)(CO)C4O)C(O)C(O)C3O)=C2C(=C1)C=5C=CC(O)=C(O)C5
Difucol Hexamethyl Ether	9.41592	333.136	115242	C18H22O6	Biphenyls and derivatives	PKTVMNKLPFVXBH-UHFFFAOYSA-N	O(C1=CC(OC)=C(C(OC)=C1)C2=C(OC)C=C(OC)C=C2OC)C
Mirtazapine (Remeron, Avanza)	1.0834	266.163	25291.8	C17H19N3	Piperazinoazepines	RONZAEMNMFQXRA-UHFFFAOYSA-N	N=1C=CC=C2C1N3CCN(C)CC3C=4C=CC=CC4C2
4-((11aS)-1,3-dioxo-5-(p-tolyl)-11,11a-dihydro-1H-imidazo[1',5':1,6]pyrido[3,4-b]indol-2(3H,5H,6H)-yl)-N-phenethylbenzamide	19.2965	555.248	19306.3	C35H30N4O3	Beta carbolines	DNZFPUQJJQXSKX-TZYYSAMKSA-N	O=C(NCCC=1C=CC=CC1)C2=CC=C(C=C2)N3C(=O)N4C(C5=CC=C(C=C5)C)C=6NC=7C=CC=CC7C6CC4C3=O
Ezetimibe	10.37	408.143	18163.3	C24H21F2NO3	Monobactams	OLNTVTPDXPETLC-UHFFFAOYNA-N	O=C1N(C2=CC=C(F)C=C2)C(C3=CC=C(O)C=C3)C1CCC(O)C4=CC=C(F)C=C4
7-Acetoxycoumarin	16.1356	205.052	172716	C11H8O4	Coumarins and derivatives	MGZOXZPZHVOXQB-UHFFFAOYSA-N	O=C1OC=2C=C(OC(=O)C)C=CC2C=C1
Furostane base -1H2O + 1O, O-Hex, O-Hex-Hex	9.2186	963.479	163281	C45H74O19	Steroidal saponins	QEJIXVVELVKWFA-UHFFFAOYNA-N	OCC8OC(OCC(C)CCC=4OC5CC6C7CCC3CC(OC2OC(CO)C(O)C(O)C2(OC1OC(CO)C(O)C(O)C1(O)))C(O)CC3(C)C7(CCC6(C)(C5(C=4C))))C(O)C(O)C8(O)
N-Fructosyl isoleucine	1.76935	292.141	153077	C12H23NO7	N-Fructosyl amino acids	VYGRYVGDPYFVCA-UHFFFAOYNA-N	O=C(O)C(NCC1(O)(OC(CO)C(O)C1(O)))C(C)CC
cholesterol	9.1751	409.348	106247	C27H46O	Cholesterols and derivatives	HVYWMOMLDIMFJA-DPAQBDIFSA-N	OC1CC2=CCC3C(CCC4(C)C(CCC34)C(C)CCCC(C)C)C2(C)CC1
[(2E)-2-hexa-2,4-diynylidene-1,6-dioxaspiro[4.4]nona-3,7-dien-9-yl] 3-methylbut-2-enoate	12.8164	295.096	45091.4	C18H16O4	Fatty acid esters	VJOIIYDQDMELSU-OVCLIPMQSA-N	O=C(OC1C=COC21OC(=CC#CC#CC)C=C2)C=C(C)C
8-Hydroxycarapinic Acid	13.3354	469.185	36870.4	C26H30O8	Limonoids	UKTUQKGXNWDYAI-JBRIXVCHSA-N	O=C1OC(C2=COC=C2)C3(C(=C1)C4(O)CC5C(=O)C(C)(C)C(CC(=O)O)C(C5=O)(C)C4CC3)C
N,N-Dimethyl-N'-p-tolylsulphamide	15.8597	215.087	27182	C9H14N2O2S	Sulfanilides	UDCDOJQOXWCCSD-UHFFFAOYSA-N	CN(C)S(=O)(=O)NC1=CC=C(C)C=C1
(2R,3R,4R,6aR,6bS,8aS,11R,12R,12aS,14bR)-2,3,12-trihydroxy-4,6a,6b,11,12,14b-hexamethyl-8a-[(2S,3R,4S,5S,6R)-3,4,5-trihydroxy-6-(hydroxymethyl)oxan-2-yl]oxycarbonyl-1,2,3,4a,5,6,7,8,9,10,11,12a,14,14a-tetradecahydropicene-4-carboxylic acid	11.8118	679.403	24532.7	C36H56O12	Triterpene saponins	YXSQSVWHKZZWDD-GDSLHKPESA-N	O=C(O)C1(C)C(O)C(O)CC2(C)C1CCC3(C)C2CC=C4C5C(O)(C)C(C)CCC5(C(=O)OC6OC(CO)C(O)C(O)C6O)CCC43C
Antimycin A2	20.6291	535.273	6.90463e+06	C27H38N2O9	Acylaminobenzoic acid and derivatives	LYDAGTPXPZARPR-UHFFFAOYSA-N	O=C(OC1C(OC(=O)C(N=C(O)C=2C=CC=C(N=CO)C2O)C(OC(=O)C1CCCCCC)C)C)CCC
3,4,8-trihydroxychromen-2-one	7.39303	193.052	40500.3	C9H6O5	4-hydroxycoumarins	OJIYXYUCRVFSRV-UHFFFAOYSA-N	O=C1OC=2C(O)=CC=CC2C(O)=C1O
CINNAMYL ALCOHOL	14.7879	135.082	31428.3	C9H10O	Cinnamyl alcohols	OOCCDEMITAIZTP-QPJJXVBHSA-N	OC\C=C\C1=CC=CC=C1
Germinaline	14.9273	750.404	17741.8	C39H61NO13	Alkaloids	CPINTEKYWNYXNP-UHFFFAOYNA-N	CCC(C)C(=O)OC1C(O)C2C(CN3CC(C)CCC3C2(C)O)C2CC34OC5(O)C(CC(O)C3C12O)C4(C)CCC5OC(=O)C(C)(O)C(C)OC(C)=O
2-[[6-[[17-[5,6-dimethyl-3-[3,4,5-trihydroxy-6-(hydroxymethyl)oxan-2-yl]oxyhept-5-en-2-yl]-1-hydroxy-10,13-dimethyl-2,3,4,7,8,9,11,12,14,15,16,17-dodecahydro-1H-cyclopenta[a]phenanthren-3-yl]oxy]-3,4,5-trihydroxyoxan-2-yl]methoxy]-6-(hydroxymethyl)oxane-3,4,5-triol	11.3292	915.499	17710.6	C46H76O18	Steroidal glycosides	HBCGNAJUSBIBGA-UHFFFAOYSA-N	OCC1OC(OCC2OC(OC3CC4=CCC5C(CCC6(C)C(CCC56)C(C)C(OC7OC(CO)C(O)C(O)C7O)CC(=C(C)C)C)C4(C)C(O)C3)C(O)C(O)C2O)C(O)C(O)C1O
3-Hydroxyglutaric acid	1.76935	147.032	67895.8	C5H8O5	Beta hydroxy acids and derivatives	ZQHYXNSQOIDNTL-UHFFFAOYSA-N	O=C(O)CC(O)CC(=O)O
Phosphatidylcholine lyso 18	16.5235	552.369	41164.3	C26H52NO7P	2-acyl-sn-glycero-3-phosphocholines	WZSWWJLIQCVBRG-ZCXUNETKNA-N	CCCCCCCCCCCCC\C=C/CCC(=O)OC(CO)COP([O-])(=O)OCC[N+](C)(C)C
Phenylpropanolamine	14.1415	152.109	37955.5	C9H13NO	Phenylpropanes	DLNKOYKMWOXYQA-UHFFFAOYNA-N	OC(C=1C=CC=CC1)C(N)C
1',2'-dihydro-2',6-dihydroxyrotenone	7.20113	429.156	19863.7	C23H24O8	Rotenones	NSFCLBVWJYYZMR-DNVFCKCGSA-N	O=C1C2=CC=C3OC(CC3=C2OC4COC5=CC(OC)=C(OC)C=C5C14O)C(O)(C)C
Strophanthidin	14.4201	443.257	25993	C23H32O6	Cardenolides and derivatives	ODJLBQGVINUMMR-HZXDTFASSA-N	O=CC12CCC(O)CC2(O)CCC3C1CCC4(C)C(C5=CC(=O)OC5)CCC34O
(3S,10R,13R,14R,17R)-17-((2R,E)-5,6-dimethylhept-3-en-2-yl)-10,13-dimethyl-2,3,4,9,10,11,12,13,14,15,16,17-dodecahydro-1H-cyclopenta[a]phenanthren-3-ol	12.3269	419.332	19347.6	C28H44O	Ergosterols and derivatives	DNVPQKQSNYMLRS-QRFHLYGJSA-N	OC1CC2=CC=C3C(CCC4(C)C3CCC4C(C=CC(C)C(C)C)C)C2(C)CC1
Peucenin	12.9756	259.099	861054	C15H16O4	Chromones	DTNGBIGBPPPNNB-UHFFFAOYSA-N	O=C1C=C(OC2=CC(O)=C(C(O)=C12)CC=C(C)C)C
(R)-baclofen	6.99735	214.065	26731.5	C10H12ClNO2	Gamma amino acids and derivatives	KPYSYYIEGFHWSV-QMMMGPOBSA-N	O=C(O)CC(C1=CC=C(Cl)C=C1)CN
ginnalin A	8.38732	467.211	17010.1	C20H20O13	Galloyl esters	IGKWMHUOBKCUQU-LTCOOKNTSA-N	O=C(OCC1OCC(OC(=O)C2=CC(O)=C(O)C(O)=C2)C(O)C1O)C3=CC(O)=C(O)C(O)=C3
1-Hydroxy-2-naphthoic acid	16.1356	189.057	158942	C11H8O3	Naphthalenecarboxylic acids	SJJCQDRGABAVBB-UHFFFAOYSA-N	O=C(O)C=1C=CC=2C=CC=CC2C1O
Loxapine	8.33207	328.123	138623	C18H18ClN3O	Dibenzoxazepines	XJGVXQDUIWGIRW-UHFFFAOYSA-N	ClC=1C=CC=2OC=3C=CC=CC3N=C(C2C1)N4CCN(C)CC4
Caffeoyl quinic acid (isomer of 831, 833, 834)	1.89	353.084	70948.7	C16H18O9	Quinic acid and derivatives	CWVRJTMFETXNAD-UHFFFAOYNA-N	O=C(OC1CC(O)(C(=O)O)CC(O)C1(O))C=CC=2C=CC(O)=C(O)C=2
1,2-dihydroxyheptadec-16-en-4-yl acetate	20.4392	327.252	26039.1	C19H36O4	Long-chain fatty alcohols	MFLWBVVCOWPUBA-UHFFFAOYSA-N	O=C(OC(CCCCCCCCCCCC=C)CC(O)CO)C
6-Azuridine	13.7339	246.07	19771.3	C8H11N3O6	Glycosylamines	WYXSYVWAUAUWLD-UHFFFAOYNA-N	O=C1N=C(O)C=NN1C2OC(CO)C(O)C2O
(4S,5Z,6S)-4-(2-methoxy-2-oxoethyl)-5-[2-[(E)-3-phenylprop-2-enoyl]oxyethylidene]-6-[(2S,3R,4S,5S,6R)-3,4,5-trihydroxy-6-(hydroxymethyl)oxan-2-yl]oxy-4H-pyran-3-carboxylic acid	10.1299	205.053	96041.8	C11H10O4	Coumarins and derivatives	GUAFOGOEJLSQBT-UHFFFAOYSA-N	O=C1OC=2C=C(OC)C(OC)=CC2C=C1
Flavone base + 3O, O-HexA-HexA	6.7849	621.107	37025.3	C27H26O17	Flavone O-glycosides	SJFTVAAHLRFBST-UHFFFAOYNA-N	O=C(O)C5OC(OC1=CC(O)=C2C(=O)C=C(OC2(=C1))C3=CC=C(O)C=C3)C(OC4OC(C(=O)O)C(O)C(O)C4(O))C(O)C5(O)
LPC 16:0	18.6578	540.328	25540.7	C24H50NO7P	Lipids	ASWBNKHCZGQVJV-UHFFFAOYNA-N	O=C(OCC(O)COP(=O)([O-])OCC[N+](C)(C)C)CCCCCCCCCCCCCCC
Phosphocholine	19.1389	184.075	2.22743e+06	C5H14NO4P	Phosphocholines	YHHSONZFOIEMCP-UHFFFAOYSA-N	O=P([O-])(O)OCC[N+](C)(C)C
1-hydroxypyrene	16.7269	219.083	247970	C16H10O	Pyrenes	BIJNHUAPTJVVNQ-UHFFFAOYSA-N	C1=CC=2C=CC=3C=CC(=C4C=CC(=C1)C2C34)O
1-METHYLADENOSINE	1.21353	280.103	93051.4	C11H15N5O4	Purine nucleosides	GFYLSDSUCHVORB-UHFFFAOYSA-N	N=C1C=2N=CN(C2N=CN1C)C3OC(CO)C(O)C3O
Alpha-Solamarine	9.69128	906.476	45824.4	C45H73NO16	Steroidal saponins	RCTKRNCKOYYRIO-UHFFFAOYSA-N	OCC1OC(OC2C(O)C(OC3CC4=CCC5C(CCC6(C)C5CC7OC8(NCC(C)CC8)C(C)C76)C4(C)CC3)OC(CO)C2O)C(OC9OC(C)C(O)C(O)C9O)C(O)C1O
[(2R,3S,4S,5R,6S)-6-[(2S,3R,4S,5R,6R)-6-[[(1S,3R,4S,4aR,8aR)-4-[(3S)-3-[(2S,3R,4R,5R,6R)-3,4-dihydroxy-6-methyl-5-[(2S,3R,4R,5R,6S)-3,4,5-trihydroxy-6-methyloxan-2-yl]oxyoxan-2-yl]oxy-3-methylpent-4-enyl]-3,4,8,8a-tetramethyl-1,2,3,4a,5,6-hexahydronaphthalen-1-yl]oxy]-4,5-dihydroxy-2-methyloxan-3-yl]oxy-3,4,5-trihydroxyoxan-2-yl]methyl acetate	11.6116	947.482	44378.6	C46H76O20	Diterpene glycosides	YGAXNRUXTMXSJA-LDGQGHTNSA-N	O=C(OCC1OC(OC2C(O)C(O)C(OC2C)OC3CC(C)C(C)(CCC(OC4OC(C)C(OC5OC(C)C(O)C(O)C5O)C(O)C4O)(C=C)C)C6CCC=C(C)C36C)C(O)C(O)C1O)C
methyl (1R,18R)-17-ethyl-3,13-diazapentacyclo[13.3.1.0,.0,.0,]nonadeca-2(10),4(9),5,7,16-pentaene-1-carboxylate	1.09405	335.154	43180.6	C21H24N2O2	Ibogan-type alkaloids	CMKFQVZJOWHHDV-QYWJTTNJSA-N	O=C(OC)C12C=3NC=4C=CC=CC4C3CCN5CC(C=C(CC)C51)C2
Sarmentoside B	8.74313	663.305	267239	C34H48O13	Cardenolide glycosides and derivatives	JJSVXWKQLGHFES-QGZYWIHFSA-N	O=CC12CCC(OC3OC(C)C(OC(=O)C)C(OC)C3O)CC2(O)CCC4C1C(OC(=O)C)CC5(C)C(C6=CC(=O)OC6)CCC45O
Theaflavin Monogallates	9.02162	715.128	62965.9	C36H28O16	Catechins	KMJPKUVSXFVQGZ-WQLSNUALSA-N	O=C(OC1CC=2C(O)=CC(O)=CC2OC1C=3C=C(O)C(=O)C4=C(O)C(O)=CC(=C4C3)C5OC=6C=C(O)C=C(O)C6CC5O)C7=CC(O)=C(O)C(O)=C7
(3,9,16)-20-Hydroxy-16,23:16,30-diepoxydammar-24-en-3-yl 6-deoxy--L-mannopyranosyl-(1->2)-[-D-glucopyranosyl-(1->6)--D-glucopyranosyl-(1->3)]--L-arabinopyranoside	11.2492	1073.55	13680.4	C53H86O22	Triterpenoids	QCLBRNPQMDEDIM-VQIVNMEESA-N	OCC1OC(OCC2OC(OC3C(O)COC(OC4CCC5(C)C(CCC6(C)C5CCC7C8C(O)(C)CC(OC98OCC76C9)C=C(C)C)C4(C)C)C3OC%10OC(C)C(O)C(O)C%10O)C(O)C(O)C2O)C(O)C(O)C1O
Tetrasaccharides (Hex-Hex-Hex-Hex)	1.13422	711.22	848515	C24H42O21	Sugars	UQZIYBXSHAGNOE-UHFFFAOYNA-N	OCC4OC(OCC3OC(OCC2OC(OC1(OC(CO)C(O)C1(O))(CO))C(O)C(O)C2(O))C(O)C(O)C3(O))C(O)C(O)C4(O)
CORTISOL	14.0128	361.2	203990	C21H30O5	21-hydroxysteroids	JYGXADMDTFJGBT-VWUMJDOOSA-N	O=C1C=C2CCC3C4CCC(O)(C(=O)CO)C4(C)CC(O)C3C2(C)CC1
cyclopenin	1.29287	293.095	166600	C17H14N2O3	1,4-benzodiazepines	APLKWZASYUZSBL-PBHICJAKSA-N	O=C1C=2C=CC=CC2N=C(O)C3(OC3C=4C=CC=CC4)N1C
L-2,3-DIAMINOPROPIONIC ACID	14.3005	105.072	121858	C3H8N2O2	Alpha amino acids	PECYZEOJVXMISF-UHFFFAOYSA-N	O=C(O)C(N)CN
2-[(2S,4aR,8aS)-2-hydroxy-4a-methyl-8-methylidene-3,4,5,6,7,8a-hexahydro-1H-naphthalen-2-yl]prop-2-enoic acid	16.2827	249.186	65402.4	C15H22O3	Eudesmane, isoeudesmane or cycloeudesmane sesquiterpenoids	WQMBCGHXXVLQTE-CFVMTHIKSA-N	O=C(O)C(=C)C1(O)CCC2(C)CCCC(=C)C2C1
Vanillin	5.79885	175.042	1.09872e+06	C8H8O3	Methoxyphenols	MWOOGOJBHIARFG-UHFFFAOYSA-N	O=CC1=CC=C(O)C(OC)=C1
(5E)-3,4,9-trihydroxy-2-propyl-2,3,4,7,8,9-hexahydrooxecin-10-one	8.03267	243.126	58605.8	C12H20O5	Oxocins	KQJGPGHQDDZVHJ-ZZXKWVIFSA-N	O=C1OC(CCC)C(O)C(O)C=CCCC1O
beta-Hydroxymyristic acid	15.4044	243.199	18524	C14H28O3	Long-chain fatty acids	ATRNZOYKSNPPBF-UHFFFAOYNA-N	O=C(O)CC(O)CCCCCCCCCCC
[1a-(hydroxymethyl)-2-[3,4,5-trihydroxy-6-(hydroxymethyl)oxan-2-yl]oxy-2,5a,6,6a-tetrahydro-1bH-oxireno[5,6]cyclopenta[1,3-c]pyran-6-yl] 3,4-dimethoxybenzoate	18.5487	549.253	162688	C24H30O13	Hydrolyzable tannins	JPLOCWOFCUFHBG-UHFFFAOYSA-N	O=C(OC1C2OC2(CO)C3C(OC=CC13)OC4OC(CO)C(O)C(O)C4O)C5=CC=C(OC)C(OC)=C5
3-Glu-28-Glu-Bayogenin (NMR)	11.7716	811.452	50620.8	C42H68O15	Triterpene saponins	ZUILGDNVKPMVIA-YRTOFAGUSA-N	CC1(C)CC[C@@]2(CC[C@]3(C)C(=CCC4[C@@]5(C)C[C@H](O)[C@H](O[C@@H]6O[C@H](CO)[C@@H](O)[C@H](O)[C@H]6O)[C@@](C)(CO)C5CC[C@@]34C)[C@@H]2C1)C(=O)O[C@@H]1O[C@H](CO)[C@@H](O)[C@H](O)[C@H]1O
vasicinone	13.7339	203.087	45691.7	C11H10N2O2	Quinazolines	SDIVYZXRQHWCKF-UHFFFAOYSA-N	O=C1C=2C=CC=CC2N=C3N1CCC3O
[(2R,3S,4S,5R,6S)-3,4,5-trihydroxy-6-(4-hydroxyphenoxy)oxan-2-yl]methyl (E)-3-(1-hydroxy-4-oxocyclohexa-2,5-dien-1-yl)prop-2-enoate	6.1401	433.208	43875.2	C21H22O10	Saccharolipids	KQIQKULTIAJZKL-VHFDLOJPSA-N	O=C(OCC1OC(OC2=CC=C(O)C=C2)C(O)C(O)C1O)C=CC3(O)C=CC(=O)C=C3
Spirostane + 1O, -2H, O-Hex-dHex-dHex	10.4892	929.481	28172.8	C45H72O17	Steroidal saponins	LPZCNTXUCIGYQK-UHFFFAOYNA-N	OCC9OC(OC6CC5=CCC4C(CCC3(C)(C4(CC2OC1(OC(O)C(C)CC1)C(C)C23)))C5(C)CC6)C(OC7OC(C)C(O)C(O)C7(O))C(O)C9(OC8OC(C)C(O)C(O)C8(O))
5-[(E)-3-hydroxybut-1-enyl]-4-[4-[(E)-3-oxobut-1-enyl]anilino]oxolan-2-one	7.12123	333.183	23178.3	C18H21NO4	Cinnamic acids and derivatives	HGCMCLAKARHJBW-OXWOXFIQSA-N	O=C1OC(C=CC(O)C)C(NC2=CC=C(C=CC(=O)C)C=C2)C1
FORMONONETIN	11.6116	267.163	71296.5	C16H12O4	4'-O-methylisoflavones	HKQYGTCOTHHOMP-UHFFFAOYSA-N	O=C1C(=COC2=CC(O)=CC=C21)C=3C=CC(OC)=CC3
Xanthone	9.53007	197.048	27478.5	C13H8O2	Xanthones	JNELGWHKGNBSMD-UHFFFAOYSA-N	O=C1C=2C=CC=CC2OC=3C=CC=CC31
Tetrahydroalstonine	14.6885	397.174	23102.2	C21H24N2O3	Alkaloids	GRTOGORTSDXSFK-UHFFFAOYNA-N	COC(=O)C1=COC(C)C2CN3CCC4=C(NC5=C4C=CC=C5)C3CC12
rutamarin	20.2672	355.158	16775.1	C21H24O5	Psoralens	AWMHMGFGCLBSAY-UHFFFAOYSA-N	O=C1OC=2C=C3OC(CC3=CC2C=C1C(C=C)(C)C)C(OC(=O)C)(C)C
Hexosyl LPE 18:2	13.814	638.332	202423	C29H54NO12P	Lipids	HQYLDWZNTJHJNQ-AVQMFFATNA-N	CCCCC\C=C\C\C=C\CCCCCCCC(=O)OC(CO)COP(O)(=O)OCCNC1OC(CO)C(O)C(O)C1O
3-Hydroxyphysodic acid	15.0458	485.179	54727.9	C26H30O9	Depsides and depsidones	BQHHNAPTXQOPBW-UHFFFAOYSA-N	O=C(O)C1=C(O)C=C2OC(=O)C3=C(OC2=C1CCCCC)C(O)=C(O)C=C3CC(=O)CCCCC
PYRIDOXAMINE	16.7664	169.103	30761.8	C8H12N2O2	Pyridoxamine 5'-phosphates	NHZMQXZHNVQTQA-UHFFFAOYSA-N	OC=1C(=NC=C(C1CN)CO)C
Solasodine base + 2H, 2O, 1Acetyl, O-Hex-Hex-Hex-Pen	8.78297	1152.55	29213.8	C52H85NO24	Steroidal saponins	PLWATUDVSHFEQM-UHFFFAOYNA-N	O=C(OC1C(C)CNC2C(C)C9C(OC12(O))CC8C%10CCC7CC(OC6OC(CO)C(OC5OC(CO)C(O)C(OC3OCC(O)C(O)C3(O))C5(OC4OC(CO)C(O)C(O)C4(O)))C(O)C6(O))CCC7(C)C%10(CCC89(C)))C
(R,E)-2-((1-(6-acetyl-7,9-dihydroxy-8,9b-dimethyl-1,3-dioxo-1,9b-dihydrodibenzo[b,d]furan-2(3H)-ylidene)ethyl)amino)-N-(2-(3-isopropyl-1,2,4-oxadiazol-5-yl)ethyl)acetamide	19.6468	539.243	91726.2	C27H30N4O8	Alpha amino acid amides	FWQOFYXNBFEBBX-OEJOPCPASA-N	O=C1C=C2OC3=C(C(=O)C)C(O)=C(C(O)=C3C2(C(=O)C1=C(NCC(=O)NCCC4=NC(=NO4)C(C)C)C)C)C
harpagoside	7.8454	495.193	19216.7	C24H30O11	Iridoid O-glycosides	KVRQGMOSZKPBNS-FMHLWDFHSA-N	O=C(OC1(C)CC(O)C2(O)C=COC(OC3OC(CO)C(O)C(O)C3O)C21)C=CC=4C=CC=CC4
DP5	1.20185	851.269	111453	C30H52O26	Oligosaccharides	UUQINGLDFWYORW-WYJXGQBFSA-N	OCC1O[C@@H](O[C@H]2[C@H](O)C(CO)O[C@@H](O[C@H]3[C@H](O)C(CO)O[C@@H](O[C@H]4[C@H](O)C(CO)O[C@@H](O[C@@H]5C(O)[C@H](O)OC(CO)[C@H]5O)C4O)C3O)C2O)C(O)[C@H](O)[C@@H]1O
(6E,10Z,14E)-6,14-dimethyl-3-methylidene-2-oxo-3a,4,5,8,9,12,13,15a-octahydrocyclotetradeca[b]furan-10-carboxylic acid	14.6885	329.189	98998.6	C20H26O4	Cembranolides	SORYERHBQFTRIK-AMVXUGKJSA-N	O=C(O)C1=CCCC(=CC2OC(=O)C(=C)C2CCC(=CCC1)C)C
Flavanone base + 4O, O-Hex, C-Pen	6.58092	581.147	42786.5	C26H30O15	Flavanone C,O-glycosides	QETQPQDBDULWLC-UHFFFAOYNA-N	OCC1OC(OC2=CC(O)=C(C3OCC(O)C(O)C3O)C3=C2C(=O)CC(O3)C2=CC(O)=C(O)C=C2)C(O)C(O)C1O
Cochlioquinone A	11.6515	531.293	29573.5	C30H44O8	Oxanes	MERDNJKHMKQNFC-PGCPQKQNSA-N	CC[C@H](C)[C@@H](OC(C)=O)[C@@H](C)C1=CC(=O)C2=C(OC3[C@@H](C)C[C@H]4O[C@H](CC[C@]4(C)C3C2O)C(C)(C)O)C1=O
Acetylloboridin	10.8522	535.141	14875.5	C25H28O13	Phenolic glycosides	NWASWCGVBSEDJX-HYOIWIKGSA-N	O=C(OCC1OC(OC2=CC(O)=C3C(=O)C=C(OC3=C2C)C)C(OC(=O)C)C(OC(=O)C)C1OC(=O)C)C
[(2R,3R,4S,5S,6R)-3-acetyloxy-2-(acetyloxymethyl)-5-hexanoyloxy-6-[(2S,3R)-2,3,4-trihydroxybutoxy]oxan-4-yl] 14-hydroxytetradecanoate	13.6536	710.428	13234.8	C34H60O14	Saccharolipids	QYCCCSUFDHWKRW-KSHKLCIXSA-N	O=C(OCC1OC(OCC(O)C(O)CO)C(OC(=O)CCCCC)C(OC(=O)CCCCCCCCCCCCCO)C1OC(=O)C)C
Ochrephilone	20.3998	381.173	16854	C23H26O5	Cyclohexenones	GAIVGINVGXHEIA-ZAAJWPAISA-N	O=C1OC2(C(=O)C=C3C=C(OC=C3C2C1C(=O)C)C=CC(=CC(C)CC)C)C
(13E)-1-amino-13-ethylidene-11-methyl-6-azatricyclo_]trideca-2(7),3,5,10-tetraen-5-ol	17.567	265.127	68434.9	C15H18N2O	Quinolones and derivatives	ZRJBHWIHUMBLCN-JRYCNTDSSA-N	OC=1N=C2C(=CC1)C3(N)C(=CC)C(C=C(C)C3)C2
(2R,3S,4S,5R,6R)-2-[[(2R,3R,4R)-3,4-dihydroxy-4-(hydroxymethyl)oxolan-2-yl]oxymethyl]-6-[(2E)-3,7-dimethylocta-2,6-dienoxy]oxane-3,4,5-triol	16.4905	471.286	26982.2	C21H36O10	Terpene glycosides	RFFYIBOJHUSIGD-PHDUQKSESA-N	OCC1(O)COC(OCC2OC(OCC=C(C)CCC=C(C)C)C(O)C(O)C2O)C1O
(2S,3S,4S,5R,6R)-6-(3-benzoyloxy-2-hydroxypropoxy)-3,4,5-trihydroxyoxane-2-carboxylic acid	9.73145	373.11	15094.3	C16H20O10	O-glucuronides	DLZMKPZOEYKXHQ-MQCRQNCBSA-N	O=C(O)C1OC(OCC(O)COC(=O)C=2C=CC=CC2)C(O)C(O)C1O
Tetraglyme	15.225	223.151	194380	C10H22O5	Dialkyl ethers	ZUHZGEOKBKGPSW-UHFFFAOYSA-N	COCCOCCOCCOCCOC
(4aS,6aS,6bR,9R,10S,12aR,14bS)-10-[(2S,3R,4S,5S)-3-[(2S,3R,4R,5S,6S)-3,5-dihydroxy-6-methyl-4-[(2S,3R,4S,5R)-3,4,5-trihydroxyoxan-2-yl]oxyoxan-2-yl]oxy-4,5-dihydroxyoxan-2-yl]oxy-9-(hydroxymethyl)-2,2,6a,6b,9,12a-hexamethyl-1,3,4,5,6,6a,7,8,8a,10,11,12,13,14b-tetradecahydropicene-4a-carboxylic acid	11.8058	905.492	23949.5	C46H74O16	Triterpenoids	IAGSHEHQJJTLLR-SAOPYPMHSA-N	O=C(O)C12CCC(C)(C)CC2C3=CCC4C5(C)CCC(OC6OCC(O)C(O)C6OC7OC(C)C(O)C(OC8OCC(O)C(O)C8O)C7O)C(C)(CO)C5CCC4(C)C3(C)CC1
Prenyletin	1.76362	264.126	22395.5	C14H14O4	Hydroxycoumarins	AWEFUQDNSBBNCR-UHFFFAOYSA-N	O=C1OC=2C=C(OCC=C(C)C)C(O)=CC2C=C1
1,3,6-trihydroxy-2-(3-methylbut-2-enyl)xanthen-9-one	11.1688	311.09	80275.7	C18H16O5	2-prenylated xanthones	BUVGSDAKOBKGFK-UHFFFAOYSA-N	O=C1C2=CC=C(O)C=C2OC3=CC(O)=C(C(O)=C13)CC=C(C)C
[(2R,3S,4S,5R,6R)-6-[1,7-bis(4-hydroxyphenyl)-5-oxoheptan-3-yl]oxy-3,4,5-trihydroxyoxan-2-yl]methyl (E)-3-(4-hydroxyphenyl)prop-2-enoate	17.3268	623.252	59048.1	C34H38O11	Curcuminoids	MHWAHKIDOYBXCN-FHVVLDLYSA-N	O=C(OCC1OC(OC(CC(=O)CCC2=CC=C(O)C=C2)CCC3=CC=C(O)C=C3)C(O)C(O)C1O)C=CC4=CC=C(O)C=C4
Phosphatidylethanolamine 18	18.0201	790.535	37244.3	C45H78NO8P	Phosphatidylethanolamines	XYYHNDVKALDFHQ-HSBBONCLNA-N	CCCCCCCCCCCCCCCCCC(=O)OCC(COP(O)(=O)OCCN)OC(=O)CC\C=C/C\C=C/C\C=C/C\C=C/C\C=C/C\C=C/CC
Okaramine R_120153	19.2965	559.234	60431.5	C32H32N4O4	Alpha amino acids and derivatives	BUTLVTAFDGYVNP-UGHAWNMTSA-N	O=C1NC(C(=O)N2C=CC(C=3NC=4C=CC=CC4C3C=C12)(C)C)CC5(O)C(=O)N(C=6C=CC=CC65)C(C=C)(C)C
2-[(6,7-dimethoxy-3,4-dihydroisoquinolin-1-yl)methyl]-3-ethyl-9,10-dimethoxy-2,3,4,6,7,11b-hexahydro-1H-benzo[a]quinolizine	14.3301	477.279	44011.2	C29H38N2O4	Emetine alkaloids	FBRKYRSUSJWLHH-UHFFFAOYSA-N	N1=C(C=2C=C(OC)C(OC)=CC2CC1)CC3CC4C5=CC(OC)=C(OC)C=C5CCN4CC3CC
Gossypol	9.6944	517.264	29958.7	C30H30O8	Sesquiterpenoids	QBKSWRVVCFFDOT-UHFFFAOYSA-N	O=CC1=C(O)C(O)=C(C2=CC(=C(C(O)=C12)C3=C(O)C4=C(C=O)C(O)=C(O)C(=C4C=C3C)C(C)C)C)C(C)C
1,7-bis(4-hydroxyphenyl)heptan-3-one	13.8937	297.186	42384.1	C19H22O3	Linear diarylheptanoids	QUHYUSAHBDACNG-UHFFFAOYSA-N	O=C(CCC1=CC=C(O)C=C1)CCCCC2=CC=C(O)C=C2
[(2S,3R,4R,5R,6S)-2-[[(1aS,1bS,2S,5aR,6S,6aS)-1a-(hydroxymethyl)-2-[(2S,3R,4S,5S,6R)-3,4,5-trihydroxy-6-(hydroxymethyl)oxan-2-yl]oxy-2,5a,6,6a-tetrahydro-1bH-oxireno[5,6]cyclopenta[1,3-c]pyran-6-yl]oxy]-4,5-dihydroxy-6-methyloxan-3-yl] (E)-3-phenylprop-2-enoate	7.79152	637.21	57361.3	C30H38O15	Cinnamic acid esters	RLGYLKXDNQBDCU-HUSRUCGJSA-N	O=C(OC1C(O)C(O)C(OC1OC2C3OC3(CO)C4C(OC=CC24)OC5OC(CO)C(O)C(O)C5O)C)C=CC=6C=CC=CC6
Rutaecarpine	1.12313	288.107	53819.9	C18H13N3O	Beta carbolines	ACVGWSKVRYFWRP-UHFFFAOYSA-N	O=C1C=2C=CC=CC2N=C3C=4NC=5C=CC=CC5C4CCN13
Trigonelline Hydrochloride	10.4839	174.033	17447.8	C7H8ClNO2	Pyridinecarboxylic acids	TZSYLWAXZMNUJB-UHFFFAOYSA-N	[Cl-].O=C(O)C1=CC=C[N+](=C1)C
Formononetine	10.8834	269.085	376627	C16H12O4	4'-O-methylisoflavones	HKQYGTCOTHHOMP-UHFFFAOYSA-N	O=C1C(=COC2=CC(O)=CC=C21)C=3C=CC(OC)=CC3
MGMG 18:3	17.4968	559.307	41400.7	C27H46O9	Lipids	HUSISCNTLUEZCN-UHFFFAOYNA-N	O=C(OCC(O)COC1OC(CO)C(O)C(O)C1(O))CCCCCCCC=CCC=CCC=CCC
Phosphatidylinositol 19	14.9273	899.571	21664	C48H85O13P	Phosphatidylinositols	GQWBKIUFQRXJRP-ZKYHKDPYSA-N	CCCCCCCCCCCCCCCCCCC(=O)OCC(COP(O)(=O)O[C@H]1[C@H](O)[C@@H](O)[C@H](O)[C@@H](O)[C@H]1O)OC(=O)CC\C=C/C\C=C/C\C=C/C\C=C/CCCCCC
Selaginpulvilin P	9.37627	525.166	47057.1	C35H26O5	Fluorenes	WDHUSHSLPTXJOZ-UHFFFAOYSA-N	OC1=CC=C(C#CC=2C(=CC=C3C=4C=CC(O)=CC4C(C5=CC=C(O)C=C5)(C6=CC=C(O)C=C6)C23)COC)C=C1
Cytarabine	10.4097	242.082	12215	C9H13N3O5	Pyrimidine nucleosides	UHDGCWIWMRVCDJ-UHFFFAOYNA-N	N=C1N=C(O)N(C=C1)C2OC(CO)C(O)C2O
Acetaminophen glucuronide	1.84983	326.124	124114	C14H17NO8	Phenolic glycosides	IPROLSVTVHAQLE-BYNIDDHOSA-N	O=C(O)C1OC(OC2=CC=C(N=C(O)C)C=C2)C(O)C(O)C1O
methyl (4S,5E,6S)-5-ethylidene-4-[2-oxo-2-[(2S,3R,4S,5S,6R)-3,4,5-trihydroxy-6-(hydroxymethyl)oxan-2-yl]oxyethyl]-6-[(2S,3R,4S,5S,6R)-3,4,5-trihydroxy-6-(hydroxymethyl)oxan-2-yl]oxy-4H-pyran-3-carboxylate	6.1401	565.174	86652.9	C23H34O16	Terpene glycosides	QYTFUUGRKFACBM-MHESFOKOSA-N	O=C(OC)C1=COC(OC2OC(CO)C(O)C(O)C2O)C(=CC)C1CC(=O)OC3OC(CO)C(O)C(O)C3O
6-[5,7-dihydroxy-2-(4-hydroxyphenyl)-4-oxochromen-6-yl]-5,7-dihydroxy-2-(4-hydroxyphenyl)chromen-4-one	1.9305	537.181	67244.8	C30H18O10	Flavones	KNOJWNDGCRZBBA-UHFFFAOYSA-N	O=C1C=C(OC=2C=C(O)C(=C(O)C12)C3=C(O)C=C4OC(=CC(=O)C4=C3O)C=5C=CC(O)=CC5)C=6C=CC(O)=CC6
3-methyl-8,10,20,22-tetraoxa-3-azapentacyclo[15.7.0.0,.0,.0,]tetracosa-1(17),5,7(11),12,18,23-hexaen-14-one	1.72312	354.16	15439.7	C20H19NO5	Benzodioxoles	HXCUIEYBVCYJPX-UHFFFAOYSA-N	O=C1C2=CC=3OCOC3C=C2CN(C)CC4=CC=5OCOC5C=C4CC1
6-(furan-3-yl)-12,16,21-trihydroxy-7,15-dimethyl-9-oxo-3,17,19-trioxaheptacyclo[9.9.3.0,.0,.0,.0,.0,]tricosan-14-yl 2-methylbutanoate	17.7244	595.255	70611.3	C31H40O10	Limonoids	QATFYHWTNMSERU-UHFFFAOYSA-N	O=C(OC1CC(O)C23C4OCC5(C(O)CC2C1(C)C(O)O4)C3C(=O)CC6(C)C(C7=COC=C7)CC8OC865)C(C)CC
Ketoisovaleric acid	1.32042	117.058	27945.2	C5H8O3	Short-chain keto acids and derivatives	QHKABHOOEWYVLI-UHFFFAOYSA-N	O=C(O)C(=O)C(C)C
cis,cis-Muconic acid	1.12313	143.03	16952.5	C6H6O4	Medium-chain fatty acids	TXXHDPDFNKHHGW-CCAGOZQPSA-N	OC(=O)\C=C/C=C\C(O)=O
Luteolin	9.01713	287.058	543289	C15H10O6	Flavones	IQPNAANSBPBGFQ-UHFFFAOYSA-N	O=C1C=C(OC=2C=C(O)C=C(O)C12)C=3C=CC(O)=C(O)C3
2,4-dihydroxy-5-methoxy-1'',6'',8''-trimethyldispiro[bis(oxolane)-3,2':5',7''-[3]oxatricyclo[6.3.1.0,]dodecane]-2''-one	9.8519	395.204	58321.4	C21H32O7	O-glycosyl compounds	JFEFKYNVTFPFRI-UHFFFAOYSA-N	O=C1OC2CC(C)C3(OC4(CC3)C(O)OC(OC)C4O)C5(C)CCCC1(C)C25
4-[(E)-3-[1-carboxy-2-(3,4-dihydroxyphenyl)ethoxy]-3-oxoprop-1-enyl]-2-(3,4-dihydroxyphenyl)-7-hydroxy-2,3-dihydro-1-benzofuran-3-carboxylic acid	7.5142	537.1	352745	C27H22O12	2-arylbenzofuran flavonoids	UJZQBMQZMKFSRV-XBXARRHUSA-N	O=C(OC(C(=O)O)CC1=CC=C(O)C(O)=C1)C=CC2=CC=C(O)C=3OC(C4=CC=C(O)C(O)=C4)C(C(=O)O)C23
Crystamidine	15.9383	278.096	25089.5	C18H15NO4	Erythrinanes	NZMLLYZLUYBOGO-UHFFFAOYSA-N	O=C1C=C2C=CC(OC)CC23C=4C=C5OCOC5=CC4C=CN13
5-Methoxypsoralen	1.29287	215.031	788399	C12H8O4	5-methoxypsoralens	BGEBZHIAGXMEMV-UHFFFAOYSA-N	O=C1OC=2C=C3OC=CC3=C(OC)C2C=C1
calycosin	9.1353	285.078	187542	C16H12O5	3'-hydroxy,4'-methoxyisoflavonoids	ZZAJQOPSWWVMBI-UHFFFAOYSA-N	O=C1C2=CC=C(O)C=C2OC=C1C=3C=CC(OC)=C(O)C3
Xanthyletin	13.9822	229.089	57391.4	C14H12O3	Linear pyranocoumarins	QOTBQNVNUBKJMS-UHFFFAOYSA-N	O=C1OC=2C=C3OC(C=CC3=CC2C=C1)(C)C
Nalidixic Acid	14.1813	233.099	61113.2	C12H12N2O3	Naphthyridine carboxylic acids and derivatives	MHWLWQUZZRMNGJ-UHFFFAOYSA-N	O=C(O)C1=CN(C2=NC(=CC=C2C1=O)C)CC
[4-[4,5-dihydroxy-6-methyl-3-[3,4,5-trihydroxy-6-(hydroxymethyl)oxan-2-yl]oxyoxan-2-yl]oxy-6-[2-(3,4-dihydroxyphenyl)ethoxy]-3,5-dihydroxyoxan-2-yl]methyl (E)-3-(3,4-dihydroxyphenyl)prop-2-enoate	12.2561	785.426	22322.8	C35H46O20	Oligosaccharides	PSFMBXYUQFAGAM-QPJJXVBHSA-N	O=C(OCC1OC(OCCC2=CC=C(O)C(O)=C2)C(O)C(OC3OC(C)C(O)C(O)C3OC4OC(CO)C(O)C(O)C4O)C1O)C=CC5=CC=C(O)C(O)=C5
7-methyl-1-[(2S,3R,4S,5S,6R)-3,4,5-trihydroxy-6-(hydroxymethyl)oxan-2-yl]oxy-1,5,6,7a-tetrahydrocyclopenta[c]pyran-4a,5,7-triol	9.25793	363.105	54695.9	C15H24O10	Iridoid O-glycosides	XUWSHXDEJOOIND-MEVVXUJLSA-N	OCC1OC(OC2OC=CC3(O)C(O)CC(O)(C)C23)C(O)C(O)C1O
Epiafzelechin Trimethyl Ether	12.0966	315.12	30765.7	C18H20O5	7-O-methylated flavonoids	NMLBREXWQRPOJH-CRAIPNDOSA-N	OC1CC=2C(OC)=CC(OC)=CC2OC1C3=CC=C(OC)C=C3
Risperidone (Risperdal)	16.7269	206.11	548293	C23H27FN4O2	Pyridopyrimidines	RAPZEAPATHNIPO-UHFFFAOYSA-N	O=C1C(=C(N=C2N1CCCC2)C)CCN3CCC(C4=NOC=5C=C(F)C=CC54)CC3
9-methanesulfinylnonanoic acid	15.4654	203.107	68977.5	C10H20O3S	Glucosinolate breakdown metabolites	XZYIQKMSOAQJCG-UHFFFAOYNA-N	O=C(O)CCCCCCCCS(=O)C
Irinotecan Hydrochloride	17.2873	623.255	64437.4	C33H39ClN4O6	Camptothecins	GURKHSYORGJETM-WAQYZQTGSA-N	Cl.O=C(OC=1C=CC2=NC=3C4=CC5=C(C(=O)N4CC3C(=C2C1)CC)COC(=O)C5(O)CC)N6CCC(N7CCCCC7)CC6
Diallyl Sulfide	9.80935	153.017	16759.9	C6H10S	Allyl sulfur compounds	UBJVUCKUDDKUJF-UHFFFAOYSA-N	S(CC=C)CC=C
Kainic Acid	12.5653	236.085	35888.5	C10H15NO4	Kainoids	VLSMHEGGTFMBBZ-OOZYFLPDSA-N	O=C(O)CC1C(NCC1C(=C)C)C(=O)O
methyl (4S,5Z,6S)-4-[2-[[(1S,2R,3R,5R)-5-(1,3-dihydroxypropan-2-yl)-3-hydroxy-2-methylcyclopentyl]methoxy]-2-oxoethyl]-5-ethylidene-6-[(2S,3R,4S,5S,6R)-3,4,5-trihydroxy-6-(hydroxymethyl)oxan-2-yl]oxy-4H-pyran-3-carboxylate	19.9666	591.269	51806.1	C27H42O14	Terpene glycosides	ZVTBPVGTFNEYQP-ZQOOCPEKSA-N	O=C(OC)C1=COC(OC2OC(CO)C(O)C(O)C2O)C(=CC)C1CC(=O)OCC3C(C)C(O)CC3C(CO)CO
(1S,4aS,7R,7aS)-7-hydroxy-7-[[(E)-3-(4-hydroxyphenyl)prop-2-enoyl]oxymethyl]-1-[(2S,3R,4S,5S,6R)-3,4,5-trihydroxy-6-(hydroxymethyl)oxan-2-yl]oxy-4a,7a-dihydro-1H-cyclopenta[c]pyran-4-carboxylic acid	6.1401	535.17	33860.6	C25H28O13	Iridoid O-glycosides	WJPRKOJNQIZCGY-OZOLURDPSA-N	O=C(O)C1=COC(OC2OC(CO)C(O)C(O)C2O)C3C1C=CC3(O)COC(=O)C=CC4=CC=C(O)C=C4
Furostane base -2H + O-Hex	12.8164	639.368	140396	C33H54O9	Steroidal saponins	DFVRTHJUFCVHTR-UHFFFAOYNA-N	OCC6OC(OCC(C)CCC4(O)(OC3CC2C5CC=C1CC(O)CCC1(C)C5(CCC2(C)C3C4(C))))C(O)C(O)C6(O)
(5E)-2-heptyl-3,4,7-trihydroxy-2,3,4,7,8,9-hexahydrooxecin-10-one	16.7298	299.258	31451.8	C16H28O5	Oxocins	NGMQJZCKXKTQID-CSKARUKUSA-N	O=C1OC(CCCCCCC)C(O)C(O)C=CC(O)CC1
Melezitose	1.20185	543.137	786965	C18H32O16	Oligosaccharides	QWIZNVHXZXRPDR-WSCXOGSTSA-N	OCC1OC(OC2C(O)C(OC2(OC3OC(CO)C(O)C(O)C3O)CO)CO)C(O)C(O)C1O
[5-hydroxy-3-(hydroxymethyl)-2-oxo-6-propan-2-ylcyclohex-3-en-1-yl] 3-methylpentanoate	7.75185	297.167	25060.3	C16H26O5	Menthane monoterpenoids	BUOADWXGPJXKRM-UHFFFAOYSA-N	O=C(OC1C(=O)C(=CC(O)C1C(C)C)CO)CC(C)CC
5,6,7-trihydroxy-2-(4-hydroxyphenyl)-4H-chromen-4-one	7.1611	287.058	592489	C15H10O6	Flavones	JVXZRQGOGOXCEC-UHFFFAOYSA-N	O=C1C=C(OC2=CC(O)=C(O)C(O)=C12)C=3C=CC(O)=CC3
Phosphatidylglyceride 16	12.5354	747.524	48000.2	C40H77O10P	Phosphatidylglycerols	JITAGSMRIUAUGR-SGEDCAFJNA-N	CCCCCCCCCCCCCCCC(=O)OCC(COP(O)(=O)OCC(O)CO)OC(=O)CC\C=C/CCCCCCCCCCCCC
Cyanidin-3-O-sambubioside-5-O-glucoside	8.82262	742.202	23069.2	C32H39O20	Anthocyanidin O-glycosides	OLBLWNPOURNBCY-UHFFFAOYNA-O	OCC1OC(OC2=CC(O)=CC3=[O+]C(=C(OC4OC(CO)C(O)C(O)C4OC4OCC(O)C(O)C4O)C=C23)C2=CC(O)=C(O)C=C2)C(O)C(O)C1O
cimifugin, (s)-form, 1''-o-beta-d-glucopyranoside	6.58305	469.174	1.86668e+06	C22H28O11	Furanochromones	XIUVHOSBSDYXRG-JBHGGXTISA-N	O=C1C=C(OC=2C=C3OC(CC3=C(OC)C12)C(O)(C)C)COC4OC(CO)C(O)C(O)C4O
(3E,5S,7R,8R,11E,13S,15R,16R)-3,5,7,11,13,15-hexamethyl-8,16-bis(1,3-oxazol-5-ylmethyl)-1,9-dioxacyclohexadeca-3,11-diene-2,10-dione	19.2965	537.232	37705.7	C28H38N2O6	Macrolides and analogues	LAJRJVDLKYGLOO-FWSDNECISA-N	O=C1OC(CC=2OC=NC2)C(C)CC(C=C(C(=O)OC(CC=3OC=NC3)C(C)CC(C=C1C)C)C)C
methyl 4-hydroxy-3-(4-hydroxyphenyl)-2-[(4-hydroxyphenyl)methyl]-5-oxofuran-2-carboxylate	7.83085	355.046	18543.5	C19H16O7	Fatty acid esters	AEKPZNDJHWFONI-UHFFFAOYSA-N	O=C1OC(C(=O)OC)(C(=C1O)C=2C=CC(O)=CC2)CC3=CC=C(O)C=C3
[2-[(2S,3R,4S,5S,6R)-3,4,5-trihydroxy-6-(hydroxymethyl)oxan-2-yl]oxyphenyl]methyl 6-hydroxy-2-methoxy-3-[3,4,5-trihydroxy-6-(hydroxymethyl)oxan-2-yl]oxybenzoate	20.1606	653.189	55719.9	C27H34O16	Phenolic glycosides	WQQJTVODGXZMHF-XAYMNHNBSA-N	O=C(OCC=1C=CC=CC1OC2OC(CO)C(O)C(O)C2O)C=3C(O)=CC=C(OC4OC(CO)C(O)C(O)C4O)C3OC
Chrysin	11.846	255.07	32861.1	C15H10O4	Flavones	RTIXKCRFFJGDFG-UHFFFAOYSA-N	O=C1C=C(OC=2C=C(O)C=C(O)C12)C=3C=CC=CC3
Phosphatidylinositol 20	13.9732	905.511	64733.6	C49H79O13P	Phosphatidylinositols	BQGBJGDIIRNCBP-WLQFNMGVSA-N	CCCCCC\C=C/C\C=C/C\C=C/C\C=C/CCC(=O)OCC(COP(O)(=O)O[C@H]1[C@H](O)[C@@H](O)[C@H](O)[C@@H](O)[C@H]1O)OC(=O)CC\C=C/C\C=C/C\C=C/C\C=C/CCCCCC
N-ACETYL-DL-GLUTAMIC ACID	5.79885	190.066	43089.7	C7H11NO5	Glutamic acid and derivatives	RFMMMVDNIPUKGG-YFKPBYRVSA-N	O=C(O)CCC(NC(=O)C)C(=O)O
2-Methyl-4-amino-6-methoxy-s-triazine	15.4654	141.073	48517.3	C5H8N4O	2-methoxy-1,3,5-triazines	NXFQWRWXEYTOTK-UHFFFAOYSA-N	COC1=NC(C)=NC(=N)N1
Lanciferine	17.3268	545.223	25480.5	C31H32N2O7	Carbazoles	XWJQTVCPYQVRPY-PRGYTDRISA-N	O=C(OCC1(C(=O)OC)C2CC(N(C)CC32OC3C)C45OC(=O)CC51C=6C=CC=CC6N4)C=CC=7C=CC=CC7
Glycocholic Acid	15.7814	504.346	147831	C26H43NO6	Glycinated bile acids and derivatives	RFDAIACWWDREDC-FRVQLJSFSA-N	O=C(O)CN=C(O)CCC(C)C1CCC2C3C(O)CC4CC(O)CCC4(C)C3CC(O)C12C
2-hydroxy-1-isopentyl-4-methyl-1H-imidazol-5(4H)-one	15.4654	185.134	110767	C9H16N2O2	Hydantoins	CEHHIMFMAIPKGU-UHFFFAOYSA-N	O=C1N(C(O)=NC1C)CCC(C)C
[2-(3,4-dihydroxyphenyl)-5-hydroxy-7-methoxy-4-oxo-3-[(2S,3R,4R,5R,6S)-3,4,5-trihydroxy-6-methyloxan-2-yl]oxychromen-8-yl] acetate	8.19065	519.094	244750	C24H24O13	Flavonoid-3-O-glycosides	XCQNRWMPPLJRCM-PZSVWFBASA-N	O=C(OC=1C(OC)=CC(O)=C2C(=O)C(OC3OC(C)C(O)C(O)C3O)=C(OC12)C=4C=CC(O)=C(O)C4)C
Aloe-emodin	7.72525	271.064	171331	C15H10O5	Anthraquinones	YDQWDHRMZQUTBA-UHFFFAOYSA-N	OCC1=CC2=C(C(O)=C1)C(=O)C1=C(C=CC=C1O)C2=O
LPC 18:3	13.453	518.327	15890.2	C26H48NO7P	Lipids	MRTUWVDDQVMUCR-UHFFFAOYNA-N	O=C(OCC(O)COP(=O)([O-])OCC[N+](C)(C)C)CCCCC=CCC=CCC=CCCCCC
Biflavonoid-flavone base + 3O and flavone base + 2O + 1MeO	7.67285	551.092	55785.3	C31H20O10	Biflavonoids	IWEIJEPIYMAGTH-UHFFFAOYSA-N	O=C1C=C(OC2=CC(O)=CC(O)=C12)C=3C=CC(OC)=C(C=3)C=5C(O)=CC(O)=C4C(=O)C=C(OC4=5)C6=CC=C(O)C=C6
7-Nitroindazole	5.79885	164.05	95427.1	C7H5N3O2	Indazoles	PQCAUHUKTBHUSA-UHFFFAOYSA-N	O=N(=O)C1=CC=CC2=CNN=C21
1,5-Anhydrosorbitol	15.1862	165.071	94825	C6H12O5	Monosaccharides	MPCAJMNYNOGXPB-UHFFFAOYNA-N	OCC1OCC(O)C(O)C1O
C12-AE1S (TENTATIVE)	12.4954	309.17	39595.8	C14H30O5S	Sulfuric acid monoesters	QTDIEDOANJISNP-UHFFFAOYSA-N	CCCCCCCCCCCCOCCOS(O)(=O)=O
5-hydroxy-2-(4-hydroxyphenyl)-7-methoxy-4H-chromen-4-one	6.99735	307.061	19734	C16H12O5	7-O-methylated flavonoids	JPMYFOBNRRGFNO-UHFFFAOYSA-N	O=C1C=C(OC=2C=C(OC)C=C(O)C12)C=3C=CC(O)=CC3
[(2R,3S,4S,5R,6R)-3,4-dihydroxy-6-[(2S,3S,4S,5R)-3-hydroxy-2,5-bis(hydroxymethyl)-4-[(E)-3-(4-hydroxyphenyl)prop-2-enoyl]oxyoxolan-2-yl]oxy-5-[(E)-3-(4-hydroxyphenyl)prop-2-enoyl]oxyoxan-2-yl]methyl (E)-3-(4-hydroxyphenyl)prop-2-enoate	1.13422	779.212	111952	C39H40O17	Coumaric acid esters	SMVZSPTUXANNGQ-OHRRTPEXSA-N	O=C(OCC1OC(OC2(OC(CO)C(OC(=O)C=CC3=CC=C(O)C=C3)C2O)CO)C(OC(=O)C=CC4=CC=C(O)C=C4)C(O)C1O)C=CC5=CC=C(O)C=C5
Vulpinic Acid	7.5142	321.099	39620.6	C19H14O5	Butenolides	OMZRMXULWNMRAE-BMRADRMJSA-N	O=C1OC(C(O)=C1C=2C=CC=CC2)=C(C(=O)OC)C=3C=CC=CC3
Melibiose	1.20185	365.105	708149	C12H22O11	O-glycosyl compounds	DLRVVLDZNNYCBX-ABXHMFFYSA-N	OCC1OC(OCC2OC(O)C(O)C(O)C2O)C(O)C(O)C1O
glycyrrhetic acid	15.2692	471.351	37975.2	C30H46O4	Triterpenoids	MPDGHEJMBKOTSU-YKLVYJNSSA-N	O=C(O)C1(C)CCC2(C)CCC3(C(=CC(=O)C4C5(C)CCC(O)C(C)(C)C5CCC43C)C2C1)C
Deacetoxy(7)-7-Oxokhivorinic Acid	19.021	538.26	61719.3	C27H36O10	Naphthopyrans	WROKSYFOSDWFHL-UQVLWQGYSA-N	O=C(OC1CC(OC(=O)C)C2(C)C(CC(=O)C3(C)C2CCC4(C)C(OC(=O)C5OC534)C(=O)O)C1(C)C)C
(3,5,9,13,16,17,22R,23R,24R)-3-{[-L-Arabinofuranosyl-(1->2)-[-D-glucopyranosyl-(1->3)]--L-arabinopyranosyl]oxy}-20-hydroxy-24-methyl-16,23:16,30-diepoxydammar-25-en-22-yl acetate	9.8482	1009.49	32138.3	C49H78O19	Triterpenoids	ZAWVKTOAAOBPLL-PGQNAQSUSA-N	O=C(OC1C(OC23OCC4(C2)C(CCC5C6(C)CCC(OC7OCC(O)C(OC8OC(CO)C(O)C(O)C8O)C7OC9OC(CO)C(O)C9O)C(C)(C)C6CCC54C)C3C1(O)C)C(C(=C)C)C)C
GAMBOGIC ACID	14.5295	627.302	29751.4	C38H44O8	Pyranoxanthones	GEZHEQNLKAOMCA-RRZNCOCZSA-N	O=C(O)C(=CCC12OC(C)(C)C3CC(C=C4C(=O)C5=C(O)C=6C=CC(OC6C(=C5OC431)CC=C(C)C)(C)CCC=C(C)C)C2=O)C
S-Adenosyl-methionine	7.28108	399.149	23442.9	C15H22N6O5S	5'-deoxy-5'-thionucleosides	MEFKEPWMEQBLKI-UHFFFAOYNA-N	O=C([O-])C(N)CC[S+](C)CC1OC(N2C=NC=3C(=NC=NC32)N)C(O)C1O
FEN_204.0996_12.2	15.8991	204.095	42639	C10H12F3N	Amphetamines and derivatives	MLBHFBKZUPLWBD-UHFFFAOYNA-N	CC(CC=1C=CC=C(C1)C(F)(F)F)N
Ophiogenin 3-O-beta-L-rhamnopyranosyl-(12)-beta-D-glucopyranoside	8.69323	755.413	29880.6	C39H62O14	Steroidal saponins	DGFVATVOFRGGFO-IPRUERMDSA-N	OCC1OC(OC2CC3=CCC4C(CCC5(C)C4(O)CC6OC7(OCC(C)CC7)C(C)C65O)C3(C)CC2)C(OC8OC(C)C(O)C(O)C8O)C(O)C1O
Norharman	6.13372	169.077	23245.5	C11H8N2	Beta carbolines	AIFRHYZBTHREPW-UHFFFAOYSA-N	N1C2=CC=CC=C2C2=CC=NC=C12
(E)-2-decylpent-2-enedioic acid	8.07233	269.138	47557.3	C15H26O4	Long-chain fatty acids	BWSQDEWKZUMVIG-ACCUITESSA-N	O=C(O)C(=CCC(=O)O)CCCCCCCCCC
Thymol	15.8597	189.072	152796	C10H14O	Aromatic monoterpenoids	MGSRCZKZVOBKFT-UHFFFAOYSA-N	OC1=CC(=CC=C1C(C)C)C
13-Oxyingenol dodecanoat	19.4131	547.365	21324.3	C32H50O7	Tigliane and ingenane diterpenoids	FEZDDYPHEHMXLF-MTSAWMQWSA-N	O=C(OC12CC(C)C34C=C(C)C(O)C4(O)C(O)C(=CC(C3=O)C1C2(C)C)CO)CCCCCCCCCCC
Mundulone	15.5641	433.161	23880	C26H26O6	6-prenylated isoflavanones	KJTDZAHLWHEULN-UHFFFAOYSA-N	O=C1C(=COC=2C=C3OC(C)(C)C(O)CC3=CC21)C=4C=CC=5OC(C=CC5C4OC)(C)C
hypericin	6.01943	503.136	45497	C30H16O8	Benzopyrenes	BTXNYTINYBABQR-UHFFFAOYSA-N	O=C1C2=C(O)C=C(O)C=3C=4C(O)=CC(O)=C5C(=O)C6=C(O)C=C(C7=C6C(C54)=C(C23)C8=C1C(O)=CC(=C87)C)C
salvianolic acid B	8.2119	741.147	507953	C36H30O16	2-arylbenzofuran flavonoids	SNKFFCBZYFGCQN-VWUOOIFGSA-N	O=C(OC(C(=O)O)CC1=CC=C(O)C(O)=C1)C=CC2=CC=C(O)C=3OC(C4=CC=C(O)C(O)=C4)C(C(=O)OC(C(=O)O)CC5=CC=C(O)C(O)=C5)C23
2-(3,4-dimethoxyphenyl)-5,6,7,8-tetramethoxy-4H-chromen-4-one	11.8863	403.142	15183.6	C21H22O8	8-O-methylated flavonoids	MRIAQLRQZPPODS-UHFFFAOYSA-N	O=C1C=C(OC2=C(OC)C(OC)=C(OC)C(OC)=C12)C=3C=CC(OC)=C(OC)C3
maltotriose	1.20185	527.162	1.41544e+06	C18H32O16	Oligosaccharides	FYGDTMLNYKFZSV-PXXRMHSHSA-N	OCC1OC(OC2C(O)C(O)C(OC2CO)OC3C(O)C(O)C(O)OC3CO)C(O)C(O)C1O
(3E,7E,11E,15E)-5,9,13,17,18-pentahydroxy-4,6,8,10-tetramethyl-2-[(E)-2-methylbut-2-enyl]nonadeca-3,7,11,15-tetraenedioic acid	14.4591	542.327	58488.8	C28H44O9	Very long-chain fatty acids	YKAQENKKQWMYFZ-SLELSECNSA-N	O=C(O)C(O)C(O)C=CCC(O)C=CC(C)C(O)C(=CC(C)C(O)C(=CC(C(=O)O)CC(=CC)C)C)C
Catechin Tetramethylether	7.12123	347.201	21475.9	C19H22O6	Catechins	GKPNPQODFXMCGO-IFXJQAMLSA-N	OC1CC=2C(OC)=CC(OC)=CC2OC1C3=CC=C(OC)C(OC)=C3
5-O-methyllicoricidin	12.5756	437.238	22553.4	C27H34O5	7-O-methylated isoflavonoids	GDAAEAXMNLVRCZ-SFHVURJKSA-N	OC1=CC=C(C(O)=C1CC=C(C)C)C2COC3=CC(OC)=C(C(OC)=C3C2)CC=C(C)C
Alibendol	11.9667	252.118	178696	C13H17NO4	Salicylamides	UMJHTFHIQDEGKB-UHFFFAOYSA-N	O=C(NCCO)C1=CC(=CC(OC)=C1O)CC=C
Synephrine hydrochloride	10.8834	226.065	70087.5	C9H14ClNO2	1-hydroxy-2-unsubstituted benzenoids	COTCEGYSNTWJQV-UHFFFAOYSA-N	Cl.OC1=CC=C(C=C1)C(O)CNC
Hexosyl LPE 16:0	14.5295	614.333	205139	C27H54NO12P	Lipids	UISOORRILGPHLE-OEYVFKEPSA-N	[H][C@@](O)(COC(=O)CCCCCCCCCCCCCCC)COP(O)(=O)OCCNC1OC(CO)C(O)C(O)C1O
2-Isopropylmalic acid	5.31965	175.06	117302	C7H12O5	Hydroxy fatty acids	BITYXLXUCSKTJS-ZETCQYMHSA-N	CC(C)[C@@](O)(CC(O)=O)C(O)=O
Kumatakenin	11.4849	315.089	190579	C17H14O6	7-O-methylated flavonoids	BJBUTJQYZDYRMJ-UHFFFAOYSA-N	O=C1C(OC)=C(OC=2C=C(OC)C=C(O)C12)C=3C=CC(O)=CC3
Myricetin	1.4517	317.053	31361	C15H10O8	Flavonols	IKMDFBPHZNJCSN-UHFFFAOYSA-N	O=C1C(O)=C(OC=2C=C(O)C=C(O)C12)C=3C=C(O)C(O)=C(O)C3
Biochanin A	9.10045	283.063	373979	C16H12O5	4'-O-methylisoflavones	WUADCCWRTIWANL-UHFFFAOYSA-N	COC1=CC=C(C=C1)C1=COC2=CC(O)=CC(O)=C2C1=O
(2S,3S,4R,5R,6S)-2-(((2aR,4S,5aS,7S,11aR,12aS)-4-hydroxy-3-((2R,5S)-5-(2-hydroxypropan-2-yl)-2-methyltetrahydrofuran-2-yl)-2a,5a,8,8-tetramethyl-9-(((3R,4S,5R)-3,4,5-trihydroxytetrahydro-2H-pyran-2-yl)oxy)hexadecahydrocyclopenta[a]cyclopropa[e]phenanthren-7-yl)oxy)-6-(hydroxymethyl)tetrahydro-2H-pyran-3,4,5-triol	10.4839	807.452	24039.3	C41H68O14	Cucurbitacin glycosides	QMNWISYXSJWHRY-IBCLAKHGSA-N	OCC1OC(OC2CC3C4(C)CC(O)C(C5(OC(CC5)C(O)(C)C)C)C4(C)CCC63CC76CCC(OC8OCC(O)C(O)C8O)C(C)(C)C27)C(O)C(O)C1O
(1S,2R,4aS,6aR,6bR,10S,12aR)-10-[(2R,3R,4S,5R,6S)-3,4-dihydroxy-6-methyl-5-[(2S,3R,4S,5S,6R)-3,4,5-trihydroxy-6-(hydroxymethyl)oxan-2-yl]oxyoxan-2-yl]oxy-1,2,6b,9,9,12a-hexamethyl-2,3,4,5,6,6a,7,8,8a,10,11,12,13,14b-tetradecahydro-1H-picene-4a,6a-dicarboxylic acid	9.61458	793.448	16831.9	C42H66O14	Triterpene saponins	IIIOQVDDEWZCEQ-YKQGQIHISA-N	O=C(O)C12C(=CCC3C4(C)CCC(OC5OC(C)C(OC6OC(CO)C(O)C(O)C6O)C(O)C5O)C(C)(C)C4CCC31C)C7C(C)C(C)CCC7(C(=O)O)CC2
2-[(2R,4aS,8S,8aS)-8-[2-[(4aS,7R,8aR)-7-(1-carboxyethenyl)-1-hydroxy-4a-methyl-2-oxo-6,7,8,8a-tetrahydro-5H-naphthalen-1-yl]ethyl]-4a-methyl-7-oxo-1,2,3,4,8,8a-hexahydronaphthalen-2-yl]prop-2-enoic acid	9.17927	509.249	119870	C30H38O7	Eudesmane, isoeudesmane or cycloeudesmane sesquiterpenoids	BSSWIRVAMSGQMG-RTTXQYISSA-N	O=C(O)C(=C)C1CCC2(C=CC(=O)C(CCC3(O)C(=O)C=CC4(C)CCC(C(=C)C(=O)O)CC34)C2C1)C
Quercetin	6.83243	303.051	25836	C15H10O7	Flavonols	REFJWTPEDVJJIY-UHFFFAOYSA-N	O=C1C(O)=C(OC=2C=C(O)C=C(O)C12)C=3C=CC(O)=C(O)C3
3-[[6-[[1,4a-dimethyl-6-methylidene-5-[2-(5-oxo-2H-furan-4-yl)ethyl]-3,4,5,7,8,8a-hexahydro-2H-naphthalen-1-yl]methoxy]-3,4,5-trihydroxyoxan-2-yl]methoxy]-3-oxopropanoic acid	17.3268	605.242	66347.4	C29H42O11	Diterpene glycosides	TZPGGHIYBMWPBI-UHFFFAOYSA-N	O=C(O)CC(=O)OCC1OC(OCC2(C)CCCC3(C)C(C(=C)CCC23)CCC4=CCOC4=O)C(O)C(O)C1O
2',3'-Dideoxyinosine	12.0069	237.093	50964	C10H12N4O3	Purine 2',3'-dideoxyribonucleosides	BXZVVICBKDXVGW-UHFFFAOYNA-N	OC1=NC=NC2=C1N=CN2C3OC(CO)CC3
4-methoxy-7-methyl-5H-furo[3,2-g]chromen-5-one	7.48393	231.067	225383	C13H10O4	Furanochromones	NZVQLVGOZRELTG-UHFFFAOYSA-N	O=C1C=C(OC=2C=C3OC=CC3=C(OC)C12)C
Berberine	8.4114	336.125	36997.2	C20H18NO4	Protoberberine alkaloids and derivatives	YBHILYKTIRIUTE-UHFFFAOYSA-N	COC1=C(OC)C2=C[N+]3=C(C=C2C=C1)C1=CC2=C(OCO2)C=C1CC3
Ideain	8.38732	465.098	30390.1	C21H21O11	Anthocyanidin-3-O-glycosides	RKWHWFONKJEUEF-WVXKDWSHSA-O	OC[C@H]1O[C@@H](OC2=C([O+]=C3C=C(O)C=C(O)C3=C2)C2=CC(O)=C(O)C=C2)[C@H](O)[C@@H](O)[C@H]1O
Chrysanthemyl Alcohol	15.225	193.104	241270	C10H18O	Monocyclic monoterpenoids	HIPIENNKVJCMAP-DTWKUNHWSA-N	OCC1C(C=C(C)C)C1(C)C
3-methyl-3,4-dihydro-1H-1,4-benzodiazepine-2,5-dione	14.221	191.087	168525	C10H10N2O2	1,4-benzodiazepines	LJONQULKOKMKBR-UHFFFAOYSA-N	OC1=NC(C(O)=NC=2C=CC=CC12)C
[(2S,3R,4S,5S,6R)-4,5-dihydroxy-6-[[(E)-3-(4-hydroxyphenyl)prop-2-enoyl]oxymethyl]-2-(3,4,5-trihydroxybenzoyl)oxyoxan-3-yl] 3,4,5-trihydroxybenzoate	7.67285	629.108	147317	C29H26O16	Tannins	QDSDUIWGMCGLHI-VTULTLKESA-N	O=C(OCC1OC(OC(=O)C2=CC(O)=C(O)C(O)=C2)C(OC(=O)C3=CC(O)=C(O)C(O)=C3)C(O)C1O)C=CC4=CC=C(O)C=C4
Tanshinone Iia	16.7664	295.135	234723	C19H18O3	Tanshinones, isotanshinones, and derivatives	HYXITZLLTYIPOF-UHFFFAOYSA-N	O=C1C(=O)C2=C(C=CC3=C2CCCC3(C)C)C=4OC=C(C14)C
Isoastragaloside II	11.0437	849.469	37755.7	C43H70O15	Cucurbitacin glycosides	SMZYCXAYGPGYRS-NGTUZWGPSA-N	O=C(OC1C(O)COC(OC2CCC34CC54CCC6(C)C(C(O)CC6(C)C5CC(OC7OC(CO)C(O)C(O)C7O)C3C2(C)C)C8(OC(CC8)C(O)(C)C)C)C1O)C
9-HPODE	15.0851	311.222	67517.7	C18H32O4	Lineolic acids and derivatives	JGUNZIWGNMQSBM-SIGMCMEVNA-N	CCCCCC=C\C=C\C(CCCCCCCC(O)=O)OO
(2S)-5-hydroxy-2-(3-hydroxy-4-methoxyphenyl)-4-oxo-3,4-dihydro-2H-chromen-7-yl 6-O-(6-deoxy-alpha-L-mannopyranosyl)-beta-D-glucopyranoside	7.64598	633.183	83891.8	C28H34O15	Flavonoid-7-O-glycosides	QUQPHWDTPGMPEX-QJBIFVCTSA-N	O=C1C2=C(O)C=C(OC3OC(COC4OC(C)C(O)C(O)C4O)C(O)C(O)C3O)C=C2OC(C5=CC=C(OC)C(O)=C5)C1
2-hydroxy-3-{[3,4,5-trihydroxy-6-(hydroxymethyl)oxan-2-yl]oxy}propyl (9Z,12Z,15Z)-octadeca-9,12,15-trienoate	16.6874	515.321	25348.7	C27H46O9	Glycosylmonoacylglycerols	HUSISCNTLUEZCN-PDBXOOCHSA-N	O=C(OCC(O)COC1OC(CO)C(O)C(O)C1O)CCCCCCCC=CCC=CCC=CCC
NEPSILON,NEPSILON,NEPSILON-TRIMETHYLLYSINE	9.1751	189.166	152861	C9H20N2O2	Alpha amino acids	MXNRLFUSFKVQSK-UHFFFAOYSA-N	O=C([O-])C(N)CCCC[N+](C)(C)C
4,5-Di-O-caffeoylquinic acid	7.68552	539.116	56998.5	C25H24O12	Quinic acids and derivatives	UFCLZKMFXSILNL-RVXRWRFUSA-N	O=C(OC1CC(O)(C(=O)O)CC(O)C1OC(=O)C=CC2=CC=C(O)C(O)=C2)C=CC3=CC=C(O)C(O)=C3
Dehydrocorydaline	8.61135	366.174	38570.7	C22H24NO4	Alkaloids	RFKQJTRWODZPHF-UHFFFAOYSA-N	COC1=CC2=C(C=C1OC)C1=C(C)C3=C(C=[N+]1CC2)C(OC)=C(OC)C=C3
Bupropion	9.41592	238.106	23482.8	C13H18ClNO	Alkyl-phenylketones	SNPPWIUOZRMYNY-UHFFFAOYNA-N	O=C(C=1C=CC=C(Cl)C1)C(NC(C)(C)C)C
[(3aS,4S,5S,6E,10Z,11aR)-6-formyl-5-hydroxy-10-(hydroxymethyl)-3-methylidene-2-oxo-3a,4,5,8,9,11a-hexahydrocyclodeca[b]furan-4-yl] 2-methylprop-2-enoate	1.29287	361.074	90581	C19H22O7	Germacranolides and derivatives	HQPSNGXRJBMMAL-JVWKVRNCSA-N	O=CC1=CCCC(=CC2OC(=O)C(=C)C2C(OC(=O)C(=C)C)C1O)CO
Magnolol	14.2112	265.124	28217.1	C18H18O2	Biphenyls and derivatives	VVOAZFWZEDHOOU-UHFFFAOYSA-N	OC1=C(C=C(CC=C)C=C1)C1=C(O)C=CC(CC=C)=C1
Citric acid (Not validated, isomer of 227)	1.41203	191.019	945618	C6H8O7	Organic acids	KRKNYBCHXYNGOX-UHFFFAOYSA-N	O=C(O)CC(O)(C(=O)O)CC(=O)O
alpha-Hederin	12.2561	795.454	314664	C41H66O12	Triterpenoids	KEOITPILCOILGM-UHFFFAOYNA-N	CC1OC(OC2C(O)C(O)COC2OC2CCC3(C)C(CCC4(C)C3CC=C3C5CC(C)(C)CCC5(CCC43C)C(O)=O)C2(C)CO)C(O)C(O)C1O
Scabioside C	11.8058	789.443	20217.6	C41H66O13	Triterpenoids	KAYMPWXMHIUNGC-UHFFFAOYSA-N	O=C(O)C12CCC(C)(C)CC2C3=CCC4C5(C)CCC(OC6OCC(OC7OC(CO)C(O)C(O)C7O)C(O)C6O)C(C)(CO)C5CCC4(C)C3(C)CC1
L-5-Oxoproline	1.4517	128.036	440783	C5H7NO3	Alpha amino acids and derivatives	ODHCTXKNWHHXJC-VKHMYHEASA-N	OC(=O)[C@@H]1CCC(O)=N1
3,4-Dihydroxyphenylacetic acid	2.17315	167.034	142185	C8H8O4	Catechols	CFFZDZCDUFSOFZ-UHFFFAOYSA-N	OC(=O)CC1=CC(O)=C(O)C=C1
9-Trans-Palmitelaidic acid	18.7764	253.217	56122.1	C16H30O2	Long-chain fatty acids	SECPZKHBENQXJG-BQYQJAHWSA-N	CCCCCC\C=C\CCCCCCCC(O)=O
Glycyrrhizin	10.6487	821.396	22503.5	C42H62O16	Triterpene saponins	LPLVUJXQOOQHMX-QWBHMCJMSA-N	CC1(C)[C@H](CC[C@@]2(C)[C@H]1CC[C@]1(C)[C@@H]2C(=O)C=C2[C@@H]3C[C@](C)(CC[C@]3(C)CC[C@@]12C)C(O)=O)O[C@H]1O[C@@H]([C@@H](O)[C@H](O)[C@H]1O[C@@H]1O[C@@H]([C@@H](O)[C@H](O)[C@H]1O)C(O)=O)C(O)=O
Soyasaponin Bb	11.0893	941.515	16045	C48H78O18	Triterpene saponins	PTDAHAWQAGSZDD-UHFFFAOYNA-N	CC1OC(OC2C(O)C(O)C(CO)OC2OC2C(O)C(O)C(OC2OC2CCC3(C)C(CCC4(C)C3CC=C3C5CC(C)(C)CC(O)C5(C)CCC43C)C2(C)CO)C(O)=O)C(O)C(O)C1O
Corosolic acid	15.4843	517.353	254145	C30H48O4	Triterpenoids	HFGSQOYIOKBQOW-UHFFFAOYNA-N	CC1CCC2(CCC3(C)C(=CCC4C5(C)CC(O)C(O)C(C)(C)C5CCC34C)C2C1C)C(O)=O
Cordycepin	17.567	252.116	126386	C10H13N5O3	Purine 3'-deoxyribonucleosides	OFEZSBMBBKLLBJ-BAJZRUMYSA-N	OCC1OC(N2C=NC=3C(=NC=NC32)N)C(O)C1
Emodin	13.4552	269.045	55149.8	C15H10O5	Hydroxyanthraquinones	RHMXXJGYXNZAPX-UHFFFAOYSA-N	O=C1C=2C=C(O)C=C(O)C2C(=O)C3=C(O)C=C(C=C13)C
LPC 18:2	14.4591	520.344	157336	C26H50NO7P	Lipids	SPJFYYJXNPEZDW-UHFFFAOYNA-N	O=C(OCC(O)COP(=O)([O-])OCC[N+](C)(C)C)CCCCCCCC=CCC=CCCCCC
RICININE	17.7244	182.098	46192.4	C8H8N2O2	3-pyridinecarbonitriles	PETSAYFQSGAEQY-UHFFFAOYSA-N	N#CC1=C(OC)C=CN(C1=O)C
Jionoside A1	6.66165	823.261	18025.4	C36H48O20	Oligosaccharides	UAPZTGRENZINFN-WEDRDYHSSA-N	O=C(OC1C(OC(OCCC2=CC=C(O)C(O)=C2)C(O)C1OC3OC(C)C(O)C(O)C3O)COC4OC(CO)C(O)C(O)C4O)C=CC5=CC=C(O)C(OC)=C5
Oleic acid	20.4392	281.248	1.90026e+06	C18H34O2	Long-chain fatty acids	ZQPPMHVWECSIRJ-KTKRTIGZSA-N	CCCCCCCC\C=C/CCCCCCCC(O)=O
Kaempferol 3-O-sophoroside	6.82557	609.147	33816.4	C27H30O16	Flavonoid-3-O-glycosides	LKZDFKLGDGSGEO-UHFFFAOYNA-N	OCC1OC(OC2C(O)C(O)C(CO)OC2OC2=C(OC3=CC(O)=CC(O)=C3C2=O)C2=CC=C(O)C=C2)C(O)C(O)C1O
9Z,12Z-Linoleic acid (NMR)	19.1339	279.232	3.22689e+06	C18H32O2	Lineolic acids and derivatives	OYHQOLUKZRVURQ-HZJYTTRNSA-N	CCCCC\C=C/C\C=C/CCCCCCCC(O)=O
2,3-Dihydroxypyridine	1.72312	112.041	21467.4	C5H5NO2	Pyridinones	GGOZGYRTNQBSSA-UHFFFAOYSA-N	c1cc(c(nc1)O)O
Phenanthridine	10.2456	180.082	17952.1	C13H9N	Phenanthridines and derivatives	RDOWQLZANAYVLL-UHFFFAOYSA-N	C1=CC=C2C(=C1)C=NC1=CC=CC=C21
Hydroxysuberic acid	6.94823	189.078	455504	C8H14O5	Organic acids	ARJZZFJXSNJKGR-UHFFFAOYNA-N	O=C(O)CCCCC(O)CC(=O)O
Mitragynine	10.2907	397.219	128328	C23H30N2O4	Alkaloids	LELBFTMXCIIKKX-UHFFFAOYNA-N	CCC1CN2CCC3=C(NC4=C3C(OC)=CC=C4)C2CC1C(=COC)C(=O)OC
2-Methylindole	1.84485	132.083	94857.4	C9H9N	Indoles	BHNHHSOHWZKFOX-UHFFFAOYSA-N	CC1=CC2=CC=CC=C2N1
P-Coumaric acid	6.98905	163.04	55291.1	C9H8O3	Hydroxycinnamic acids	NGSWKAQJJWESNS-UHFFFAOYSA-N	O=C(O)C=CC1=CC=C(O)C=C1
5,8-dimethoxyquinoline-2-carbaldehyde	13.7339	218.074	51044	C12H11NO3	Quinolines and derivatives	JTUCCIJVUMWRPQ-UHFFFAOYSA-N	O=CC1=NC2=C(OC)C=CC(OC)=C2C=C1
Dipsacoside B	8.97685	1097.56	18855.1	C53H86O22	Triterpene saponins	GFPLPBCJRRNZHM-ICUGHKHQSA-N	O=C(OC1OC(COC2OC(CO)C(O)C(O)C2O)C(O)C(O)C1O)C34CCC(C)(C)CC4C5=CCC6C7(C)CCC(OC8OCC(O)C(O)C8OC9OC(C)C(O)C(O)C9O)C(C)(CO)C7CCC6(C)C5(C)CC3
lenticin	16.7664	247.079	101064	C14H18N2O2	Alpha amino acids	AOHCBEAZXHZMOR-UHFFFAOYSA-N	O=C([O-])C(CC1=CNC=2C=CC=CC21)[N+](C)(C)C
MYOSMINE	13.7737	169.068	62403.5	C9H10N2	Pyridines and derivatives	DPNGWXJMIILTBS-UHFFFAOYSA-N	N=1C=CC=C(C1)C2=NCCC2
Mecarbinate	16.7664	234.106	603259	C13H15NO3	Indolecarboxylic acids and derivatives	YTBNTDMBGXAOCG-UHFFFAOYSA-N	O=C(OCC)C=1C=2C=C(O)C=CC2N(C1C)C
Picfeltarraenin IA	15.9383	785.397	405182	C41H62O13	Cucurbitacin glycosides	WPXIIGGPWPYUSJ-ZRJNTGDHSA-N	O=C1C=C(OC1(C)C2C(O)CC3(C)C4CC=C5C(CCC(OC6OCC(O)C(O)C6OC7OC(C)C(O)C(O)C7O)C5(C)C)C4(C(=O)CC23C)C)C(C)C
Dioscin	12.8032	891.475	34491	C45H72O16	Steroidal saponins	VNONINPVFQTJOC-ZGXDEBHDSA-N	OCC1OC(OC2CC3=CCC4C(CCC5(C)C4CC6OC7(OCC(C)CC7)C(C)C65)C3(C)CC2)C(OC8OC(C)C(O)C(O)C8O)C(O)C1OC9OC(C)C(O)C(O)C9O
methyl 8-hydroxy-4,5,7,10,14,14-hexamethyl-6,17-dioxo-16-oxapentacyclo[13.2.2.0,.0,.0,]nonadeca-3,7-diene-9-carboxylate	13.453	481.236	22586	C26H34O6	Naphthopyrans	LISLGICORSJAKO-UHFFFAOYSA-N	O=C(OC)C12C(O)=C(C(=O)C2(C(=CC3C45C(=O)OC(CC4)C(C)(C)C5CCC31C)C)C)C
(4aR,5S)-9,9a-dihydroxy-3,4a,5-trimethyl-5,6,7,8,8a,9-hexahydro-4H-benzo[f][1]benzofuran-2-one	11.531	265.145	172963	C15H22O4	Terpene lactones	WVFNARDJAJTRAI-ZRGNYTFBSA-N	O=C1OC2(O)C(=C1C)CC3(C)C(C)CCCC3C2O
Purpureaside C	6.21587	809.255	86423.8	C35H46O20	Oligosaccharides	FSBUXLDOLNLABB-IPJRQRSJSA-N	O=C(OC1C(OC(OCCC2=CC=C(O)C(O)=C2)C(O)C1OC3OC(C)C(O)C(O)C3O)COC4OC(CO)C(O)C(O)C4O)C=CC5=CC=C(O)C(O)=C5
3-(Methylsulfinyl)propylglucosinolate	1.57068	422.024	260010	C11H21NO10S3	Alkylglucosinolates	PHYYADMVYQURSX-WWFIZPDBSA-N	CS(=O)CCC\C(S[C@@H]1O[C@H](CO)[C@@H](O)[C@H](O)[C@H]1O)=N/OS(O)(=O)=O
7-ethenyl-1,4a,7-trimethyl-3,4,6,8,8a,9,10,10a-octahydro-2H-phenanthrene-1-carboxylic acid	17.742	301.216	53986.9	C20H30O2	Diterpenoids	TVHDZSRRHQKNEZ-UHFFFAOYSA-N	O=C(O)C1(C)CCCC2(C3=CCC(C=C)(C)CC3CCC12)C
Phosphatidylethanolamine lyso 20	14.6885	500.284	24816	C25H44NO7P	2-acyl-sn-glycero-3-phosphoethanolamines	SOFGMCJQWLTKCE-ZKWNWVNENA-N	CCCCCC\C=C/C\C=C/C\C=C/C\C=C/CCC(=O)OC(CO)COP(O)(=O)OCCN
MGMG 18:2	15.6832	561.326	62180.1	C27H48O9	Lipids	LBHUIJRTHBBWHP-UHFFFAOYNA-N	O=C(OCC(O)COC1OC(CO)C(O)C(O)C1(O))CCCCCCCC=CCC=CCCCCC
5-O-methylvisammioside	7.48393	475.163	706587	C22H28O10	Furanochromones	QVGFPTYGKPLXPK-OOBAEQHESA-N	O=C1C=C(OC=2C=C3OC(CC3=C(OC)C12)C(OC4OC(CO)C(O)C(O)C4O)(C)C)C
2-[2,6-bis(3-methylbut-2-enyl)-4-[(2S,3R,4S,5S,6R)-3,4,5-trihydroxy-6-(hydroxymethyl)oxan-2-yl]oxyphenyl]-2-hydroxyacetic acid	10.2907	465.207	39580.5	C24H34O9	Phenolic glycosides	NKNHYXCDCIOHRT-CWAIYLBLSA-N	O=C(O)C(O)C=1C(=CC(OC2OC(CO)C(O)C(O)C2O)=CC1CC=C(C)C)CC=C(C)C
a-Linolenic acid (NMR)	17.9806	277.218	4915443	C18H30O2	Lineolic acids and derivatives	DTOSIQBPPRVQHS-PDBXOOCHSA-N	CC\C=C/C\C=C/C\C=C/CCCCCCCC(O)=O
lappaconitine	20.0832	607.299	224959	C32H44N2O8	Lappaconitine-type diterpenoid alkaloids	NWBWCXBPKTTZNQ-GSAAXPBRSA-N	O=C(OC12CN(CC)C3C4CC1C3(C(OC)CC2)C5CC6C(OC)CC4(O)C5(O)C6OC)C=7C=CC=CC7NC(=O)C
chaetoglobosins	20.6291	551.273	39864.5	C32H36N2O5	Chaetoglobosins	OUMWCYMRLMEZJH-RRFIZBDMSA-N	O=C1C=CC(=O)C23C(O)=NC(CC4=CNC=5C=CC=CC54)C3C(C)C6(OC6C2C=CCC(C=C(C)C1O)C)C
Soyasapogenol B base + O-HexA-Pen-dHex	11.6116	911.504	565560	C47H76O17	Triterpene saponins	IBZLICPLPYSFNZ-UHFFFAOYNA-N	O=C(O)C8OC(OC5CCC4(C)(C(CCC2(C)(C4(CC=C1C3CC(C)(C)CC(O)C3(C)(CCC12(C)))))C5(C)(CO)))C(OC7OCC(O)C(O)C7(OC6OC(C)C(O)C(O)C6(O)))C(O)C8(O)
FA 18:4+2O	14.1715	309.207	286802	C18H30O4	Oxidized fatty acids	FLJRXICXLUZYBE-UHFFFAOYNA-N	O=C(O)CCCCCCCC=CCC(OO)C=CC=CCC
Solasodine base + O-Hex-Hex-Hex-Pen	10.5236	1032.53	31244.6	C50H81NO21	Steroidal saponins	BYMOGFTUZUEFHY-UHFFFAOYNA-N	OCC%10OC(OC2C(OC(CO)C(O)C2(OC1OCC(O)C(O)C1(O)))OC9C(O)C(O)C(OC8CC7=CCC6C(CCC5(C)(C6(CC4OC3(NCC(C)CC3)C(C)C45)))C7(C)CC8)OC9(CO))C(O)C(O)C%10(O)
Cyanidin	8.42665	285.039	467788	C15H11O6	7-hydroxyflavonoids	VEVZSMAEJFVWIL-UHFFFAOYSA-O	OC1=CC2=[O+]C(=C(O)C=C2C(O)=C1)C1=CC(O)=C(O)C=C1
dehydroabietic acid	14.9668	299.203	335008	C20H28O2	Diterpenoids	NFWKVWVWBFBAOV-IPNZSQQUSA-N	O=C(O)C1(C)CCCC2(C3=CC=C(C=C3CCC12)C(C)C)C
N-Fructosyl pyroglutamate	1.37253	290.089	1337878	C11H17NO8	N-Fructosyl amino acids	VMOJEEZNLOLYBG-UHFFFAOYNA-N	O=C(O)C1N(C(=O)CC1)CC2(O)(OC(CO)C(O)C2(O))
AZELAIC ACID	8.07233	187.099	307705	C9H16O4	Medium-chain fatty acids	BDJRBEYXGGNYIS-UHFFFAOYSA-N	O=C(O)CCCCCCCC(=O)O
Asiatic Acid	12.3363	487.343	50487.5	C30H48O5	Triterpenoids	JXSVIVRDWWRQRT-UHFFFAOYSA-N	O=C(O)C12CCC(C)C(C)C2C3=CCC4C5(C)CC(O)C(O)C(C)(CO)C5CCC4(C)C3(C)CC1
N-ACETYLGLYCINE	10.8834	118.044	16503.5	C4H7NO3	N-acyl-alpha amino acids	OKJIRPAQVSHGFK-UHFFFAOYSA-N	CC(O)=NCC(O)=O
Ursolic Acid	18.6578	455.352	348171	C30H48O3	Triterpenoids	WCGUUGGRBIKTOS-GPOJBZKASA-N	O=C(O)C12CCC(C)C(C)C2C3=CCC4C5(C)CCC(O)C(C)(C)C5CCC4(C)C3(C)CC1
Disaccharides ((2Methyl-Hex)-Pen)	7.23222	385.14	284152	C13H24O10	Sugars	HTULNBQKFKMRAH-UHFFFAOYNA-N	OC2COC(OC1OC(COC)C(O)C(O)C1(OC))C(O)C2(O)
beta-N-Methylaminoalanine	14.7879	119.088	108766	C4H10N2O2	Alpha amino acids	UJVHVMNGOZXSOZ-UHFFFAOYNA-N	O=C(O)C(N)CNC
4-((3S,10R,13R,14S,17R)-3-(((2R,3R,4S,5R,6R)-3,4-dihydroxy-6-methyl-5-(((2S,3R,4S,5S,6R)-3,4,5-trihydroxy-6-(hydroxymethyl)tetrahydro-2H-pyran-2-yl)oxy)tetrahydro-2H-pyran-2-yl)oxy)-14-hydroxy-10-(hydroxymethyl)-13-methylhexadecahydro-1H-cyclopenta[a]phenanthren-17-yl)furan-2(5H)-one	12.8579	699.363	49299	C35H54O14	Cardenolide glycosides and derivatives	OFSZOCPGPLMCBG-VMJITFGJSA-N	O=C1OCC(=C1)C2CCC3(O)C4CCC5CC(OC6OC(C)C(OC7OC(CO)C(O)C(O)C7O)C(O)C6O)CCC5(CO)C4CCC23C
Citric acid	1.76935	191.021	604565	C6H8O7	Tricarboxylic acids and derivatives	KRKNYBCHXYNGOX-UHFFFAOYSA-N	OC(=O)CC(O)(CC(O)=O)C(O)=O
Vincanidine	6.54008	307.139	24792.6	C19H20N2O2	Alkaloids	JDOFCMASVRMYJU-UHFFFAOYNA-N	CC=C1CN2CCC34C2CC1C(C=O)=C3NC1=C4C=CC=C1O
Alternariol	7.40312	259.063	181140	C14H10O5	Coumarins and derivatives	CEBXXEKPIIDJHL-UHFFFAOYSA-N	O=C1OC2=CC(O)=CC(=C2C=3C=C(O)C=C(O)C13)C
2-Hyroxybiphenyl	15.8991	171.082	37031.6	C12H10O	Biphenyls and derivatives	LLEMOWNGBBNAJR-UHFFFAOYSA-N	OC1=CC=CC=C1C1=CC=CC=C1
Oxytetracycline	5.60497	459.147	30865.6	C22H24N2O9	Tetracyclines	OWFJMIVZYSDULZ-UHFFFAOYNA-N	O=C1C(C(=N)O)=C(O)C2(O)C(=O)C3=C(O)C=4C(O)=CC=CC4C(O)(C)C3C(O)C2C1N(C)C
5-[(3S,8R,10R,13R,14S,17R)-3-[(2R,3R,4R,5S,6R)-3,4-dihydroxy-6-(hydroxymethyl)-5-[(2S,3R,4R,5R,6S)-3,4,5-trihydroxy-6-methyloxan-2-yl]oxyoxan-2-yl]oxy-14-hydroxy-10,13-dimethyl-1,2,3,6,7,8,9,11,12,15,16,17-dodecahydrocyclopenta[a]phenanthren-17-yl]pyran-2-one	13.7742	691.404	810457	C36H52O13	Bufanolides and derivatives	KKOLMSSIDZXPLS-YIWDLVGLSA-N	O=C1OC=C(C=C1)C2CCC3(O)C4CCC5=CC(OC6OC(CO)C(OC7OC(C)C(O)C(O)C7O)C(O)C6O)CCC5(C)C4CCC23C
(2S,3S)-8-[(2R,3S)-5,7-dihydroxy-2-(4-hydroxyphenyl)-4-oxo-2,3-dihydrochromen-3-yl]-3,5,7-trihydroxy-2-(4-hydroxyphenyl)-2,3-dihydrochromen-4-one	7.15222	557.102	20618.1	C30H22O11	Biflavonoids and polyflavonoids	AFDANKUHSLVEBJ-MBOHLOIDSA-N	O=C1C2=C(O)C=C(O)C(=C2OC(C3=CC=C(O)C=C3)C1O)C4C(=O)C=5C(O)=CC(O)=CC5OC4C6=CC=C(O)C=C6
6,7-DIHYDROXYCOUMARIN	5.93262	177.018	106149	C9H6O4	6,7-dihydroxycoumarins	ILEDWLMCKZNDJK-UHFFFAOYSA-N	OC1=CC2=C(C=CC(=O)O2)C=C1O
Cryptotanshinone	15.225	319.134	1.46415e+06	C19H20O3	Tanshinones, isotanshinones, and derivatives	GVKKJJOMQCNPGB-JTQLQIEISA-N	O=C1C(=O)C2=C(OCC2C)C=3C=CC4=C(C13)CCCC4(C)C
Formononetin-7-O-glucoside	8.38732	475.122	299439	C22H22O9	Isoflavonoid O-glycosides	MGJLSBDCWOSMHL-UHFFFAOYNA-N	COC1=CC=C(C=C1)C1=COC2=C(C=CC(OC3OC(CO)C(O)C(O)C3O)=C2)C1=O
Demethyl medicarpin	11.9324	255.065	23882.3	C15H12O4	Pterocarpans	ODMIEGVTNZNSLD-WFASDCNBSA-N	OC1=CC2=C(C=C1)[C@@H]1COC3=C(C=CC(O)=C3)[C@@H]1O2
1-[4,5-bis(hydroxymethyl)-3-methoxy-2-methylphenoxy]-3-methylbutane-2,3-diol	9.06095	299.156	25445.6	C15H24O6	Benzyl alcohols	MAQMWSUGBCIGLJ-UHFFFAOYSA-N	OCC1=CC(OCC(O)C(O)(C)C)=C(C(OC)=C1CO)C
Debromoaplysiatoxin	7.28108	615.232	23477.1	C32H48O10	Macrolides and analogues	REAZZDPREXHWNV-BUNNSNHRSA-N	O=C1OC2CC3(OC(C(C)CCC(OC)C=4C=CC=C(O)C4)C2C)OC(O)(CC(=O)OC(C1)C(O)C)C(C)CC3(C)C
Pinoresinol 4-O-glucoside	6.09255	543.176	44349.1	C26H32O11	Lignan glycosides	QLJNETOQFQXTLI-WMYFGKAISA-N	OC1=CC=C(C=C1OC)C2OCC3C(OCC23)C4=CC=C(OC5OC(CO)C(O)C(O)C5O)C(OC)=C4
N-(4-((6aR,8aS)-4-hydroxy-6a,8a,9-trimethyl-3,4,5,6,6a,6b,7,8,8a,8b,11a,12,12a,12b-tetradecahydro-1H-naphtho[2',1':4,5]indeno[2,1-b]furan-10-yl)-2-methylbutyl)acetamide	15.2692	478.332	193783	C29H45NO3	Furostanes and derivatives	CNHACNVJEKRLHF-UDCIVARJSA-N	O=C(NCC(C)CCC=1OC2CC3C4CC=C5CC(O)CCC5(C)C4CCC3(C)C2C1C)C
Anemoside A3	12.2466	773.447	60972.6	C41H66O12	Triterpenoids	ISNDTNDJSXYNKT-DVIRKNLQSA-N	O=C(O)C12CCC(C(=C)C)C2C3CCC4C5(C)CCC(OC6OCC(O)C(O)C6OC7OC(C)C(O)C(O)C7O)C(C)(CO)C5CCC4(C)C3(C)CC1
(2alpha,3beta,4alpha,9alpha)-2,3,23-trihydroxyurs-12-en-28-oic acid	17.9984	511.339	103011	C30H48O5	Triterpenoids	JXSVIVRDWWRQRT-UYDOISQJSA-N	O=C(O)C12CCC(C)C(C)C2C3=CCC4C5(C)CC(O)C(O)C(C)(CO)C5CCC4(C)C3(C)CC1
5,6-Dihydro-5-methyluracil	14.748	129.072	138513	C5H8N2O2	Hydropyrimidines	NBAKTGXDIBVZOO-UHFFFAOYNA-N	OC=1N=C(O)C(C)CN1
Phosphatidylcholine lyso 15	14.5693	512.329	48999.3	C23H48NO7P	2-acyl-sn-glycero-3-phosphocholines	AGHWJZIEMKQLQP-UHFFFAOYNA-N	CCCCCCCCCCCCCCC(=O)OC(CO)COP([O-])(=O)OCC[N+](C)(C)C
Phenolsulfonphthalein	20.1219	355.07	107192	C19H14O5S	Benzofuranones	BELBBZDIHDAJOR-UHFFFAOYSA-N	O=S1(=O)OC(C2=CC=C(O)C=C2)(C3=CC=C(O)C=C3)C=4C=CC=CC41
N-acetyl-O-methyltyrosine	6.01943	236.057	31418.3	C12H15NO4	Phenylalanine and derivatives	HRUASHPCEMXOMR-UHFFFAOYSA-N	O=C(O)C(N=C(O)C)CC1=CC=C(OC)C=C1
Coralyne Chloride	14.0922	398.123	33774.5	C22H22ClNO4	Isoquinolines and derivatives	PDYBUYVOPAJLKP-UHFFFAOYSA-M	[Cl-].O(C=1C=C2C=C[N+]=3C(=CC=4C=C(OC)C(OC)=CC4C3C)C2=CC1OC)C
Isobergapten	13.3332	217.052	82040.4	C12H8O4	Angular furanocoumarins	AJSPSRWWZBBIOR-UHFFFAOYSA-N	O=C1OC2=C3C=COC3=CC(OC)=C2C=C1
Vindoline	14.3005	457.234	28673.4	C25H32N2O6	Plumeran-type alkaloids	CXBGOBGJHGGWIE-ACSXSLCXSA-N	O=C(OC1C(O)(C(=O)OC)C2N(C3=CC(OC)=CC=C3C42CCN5CC=CC1(CC)C54)C)C
Diphenylcyclopropenone	16.7664	207.082	294280	C15H10O	Benzene and substituted derivatives	HCIBTBXNLVOFER-UHFFFAOYSA-N	O=C1C(C=2C=CC=CC2)=C1C=3C=CC=CC3
sodium (E)-2-((4S)-16-acetoxy-3,11-dihydroxy-4,8,10,14-tetramethyldodecahydro-1H-cyclopenta[a]phenanthren-17(2H,10H,14H)-ylidene)-6-methylhept-5-enoate	15.7025	539.326	75229.1	C31H47NaO6	Steroid esters	HJHVQCXHVMGZNC-LHTWEMHRSA-M	[Na+].O=C([O-])C(=C1C(OC(=O)C)CC2(C)C1CC(O)C3C4(C)CCC(O)C(C)C4CCC32C)CCC=C(C)C
Tinnevellin glucoside	7.32152	409.143	99670.6	C20H24O9	Phenolic glycosides	FEZDDTIDMGTSLT-UHFFFAOYSA-N	O=C(C1=C(O)C=2C(OC)=CC(OC3OC(CO)C(O)C(O)C3O)=CC2C=C1C)C
Trifluoroacetic acid	17.6575	112.986	472920	C2HF3O2	PFSA	DTQVDTLACAAQTR-UHFFFAOYSA-N	O=C(O)C(F)(F)F
5-Methoxytryptophol	14.221	192.095	298444	C11H13NO2	3-alkylindoles	QLWKTGDEPLRFAT-UHFFFAOYSA-N	OCCC1=CNC=2C=CC(OC)=CC21
piperazine-2,5-dione	14.7879	115.056	208983	C4H6N2O2	Alpha amino acids and derivatives	BXRNXXXXHLBUKK-UHFFFAOYSA-N	O=C1NCC(=O)NC1
Anemoside B4	11.084	1243.62	46765.2	C59H96O26	Triterpene saponins	OUHBKBTZUPLIIA-OTEDBJMHSA-N	O=C(OC1OC(COC2OC(CO)C(OC3OC(C)C(O)C(O)C3O)C(O)C2O)C(O)C(O)C1O)C45CCC(C(=C)C)C5C6CCC7C8(C)CCC(OC9OCC(O)C(O)C9OC%10OC(C)C(O)C(O)C%10O)C(C)(CO)C8CCC7(C)C6(C)CC4
Cimifugin 4'-O-beta-D-glucopyranoside	6.58305	491.158	218130	C22H28O11	Furanochromones	XATAXBHNGRMKLI-OOBAEQHESA-N	O=C1C=C(OC=2C=C3OC(CC3=C(OC)C12)C(OC4OC(CO)C(O)C(O)C4O)(C)C)CO
phebalosin	11.084	259.1	36429.8	C15H14O4	Coumarins and derivatives	YTDNHMHONBWCBV-UKRRQHHQSA-N	O=C1OC2=C(C=C1)C=CC(OC)=C2C3OC3C(=C)C
Solamargine	10.4839	890.481	272750	C45H73NO15	Steroidal saponins	MBWUSSKCCUMJHO-ZGXDEBHDSA-N	OCC1OC(OC2CC3=CCC4C(CCC5(C)C4CC6OC7(NCC(C)CC7)C(C)C65)C3(C)CC2)C(OC8OC(C)C(O)C(O)C8O)C(O)C1OC9OC(C)C(O)C(O)C9O
Talatisamine	12.0467	422.292	73507.2	C24H39NO5	Aconitane-type diterpenoid alkaloids	BDCURAWBZJMFIK-CVJSJHTBSA-N	OC1C2CC3C1C(O)(CC2OC)C4CC5C6(COC)CN(CC)C4C35C(OC)CC6
Sec-O-glucosylhamaudol	8.89642	461.147	20622.5	C21H26O10	Pyranochromenes	QVUPQEXKTXSMKX-JJDILSOYSA-N	O=C1C=C(OC=2C=C3OC(C)(C)C(OC4OC(CO)C(O)C(O)C4O)CC3=C(O)C12)C
Succinic acid (not validated)	1.76935	117.019	35144.8	C4H6O4	Organic acids	KDYFGRWQOYBRFD-UHFFFAOYSA-N	O=C(O)CCC(=O)O
O-glucopyranosylepiederagenin, 28-	14.748	657.383	23639.8	C36H58O9	Triterpene saponins	WJMMBVSOQPALFO-DLQTVUGOSA-N	O=C(OC1OC(CO)C(O)C(O)C1O)C23CCC(C)(C)CC3C4=CCC5C6(C)CCC(O)C(C)(CO)C6CCC5(C)C4(C)CC2
Schisanhenol	11.4448	425.187	13868.4	C23H30O6	Hydrolyzable tannins	FYSHYFPJBONYCQ-OLZOCXBDSA-N	OC1=C(OC)C(OC)=CC2=C1C3=C(OC)C(OC)=C(OC)C=C3CC(C)C(C)C2
Salicylic acid	8.6243	137.025	124042	C7H6O3	Salicylic acids	YGSDEFSMJLZEOE-UHFFFAOYSA-N	OC(=O)C1=CC=CC=C1O
(1R,2R,4aS,6aS,6bR,9R,10R,11R,12aR)-1,10,11-trihydroxy-9-(hydroxymethyl)-1,2,6a,6b,9,12a-hexamethyl-2,3,4,5,6,6a,7,8,8a,10,11,12,13,14b-tetradecahydropicene-4a-carboxylic acid	11.531	503.337	28764.8	C30H48O6	Triterpenoids	YCOKATFNRPZIIU-WQKMQOEMSA-N	O=C(O)C12CCC(C)C(O)(C)C2C3=CCC4C5(C)CC(O)C(O)C(C)(CO)C5CCC4(C)C3(C)CC1
Cimiracemoside D	14.1415	701.377	121805	C37H58O11	Cucurbitacin glycosides	HZIBYJCDCHVSPK-RKUDFBBFSA-N	O=C(OC1CC23CC43CCC(OC5OCC(O)C(O)C5O)C(C)(C)C4CCC2C6(C)C(O)C78OC(CC(C)C7C16C)C(O8)C(O)(C)C)C
7-hydroxy-3-(4-hydroxyphenyl)-4H-chromen-4-one	8.2119	277.053	140612	C15H10O4	Isoflavones	ZQSIJRDFPHDXIC-UHFFFAOYSA-N	O=C1C(=COC2=CC(O)=CC=C12)C=3C=CC(O)=CC3
6,7-dimethoxy-1-phenyl-3,4-dihydro-isoquinoline	6.58305	290.116	33697.9	C17H17NO2	Dihydroisoquinolines	WGTCMJBJRPKENJ-UHFFFAOYSA-N	N1=C(C=2C=CC=CC2)C=3C=C(OC)C(OC)=CC3CC1
D-(-)-quinic acid	5.19915	191.054	99191.3	C7H12O6	Quinic acids and derivatives	AAWZDTNXLSGCEK-LNVDRNJUSA-N	O=C(O)C1(O)CC(O)C(O)C(O)C1
Dauricine	13.9023	625.323	35199	C38H44N2O6	Benzylisoquinolines	AQASRZOCERRGBL-ROJLCIKYSA-N	OC1=CC=C(C=C1OC2=CC=C(C=C2)CC3C4=CC(OC)=C(OC)C=C4CCN3C)CC5C6=CC(OC)=C(OC)C=C6CCN5C
Oxyresveratrol 3'-O-beta-D-glucopyranoside	8.33207	407.126	83953.8	C20H22O9	Stilbene glycosides	GGQVPULXXVQLRT-QBPIKYQOSA-N	OC1=CC=C(C=CC=2C=C(O)C=C(OC3OC(CO)C(O)C(O)C3O)C2)C(O)=C1
honokiol	11.9667	267.14	335388	C18H18O2	Biphenyls and derivatives	FVYXIJYOAGAUQK-UHFFFAOYSA-N	OC1=CC=C(C=C1C=2C=CC(O)=C(C2)CC=C)CC=C
Quillaic acid	19.1389	509.326	79141.6	C30H46O5	Triterpenoids	MQUFAARYGOUYEV-UAWZMHPWSA-N	O=CC1(C)C(O)CCC2(C)C1CCC3(C)C2CC=C4C5CC(C)(C)CCC5(C(=O)O)C(O)CC43C
FA 18:3+1O	14.0128	293.212	2.18714e+06	C18H30O3	Oxidized fatty acids	JTEGNNHWOIJBJZ-UHFFFAOYNA-N	O=C(O)CCCCCCCC1OC1(CC=CCC=CCC)
Ferulic acid	16.1356	217.054	238318	C10H10O4	Hydroxycinnamic acids	KSEBMYQBYZTDHS-HWKANZROSA-N	O=C(O)C=CC1=CC=C(O)C(OC)=C1
(2E)-3-(4-hydroxy-3-methoxyphenyl)-2-propenoic acid	6.46295	195.068	87217.5	C10H10O4	Hydroxycinnamic acids	KSEBMYQBYZTDHS-HWKANZROSA-N	O=C(O)C=CC1=CC=C(O)C(OC)=C1
Liquiritigenin	8.2119	279.065	70872.8	C15H12O4	Flavanones	FURUXTVZLHCCNA-UHFFFAOYSA-N	O=C1C2=CC=C(O)C=C2OC(C3=CC=C(O)C=C3)C1
12-HEPE	16.5235	317.214	21507.4	C20H30O3	Hydroxyeicosapentaenoic acids	MCRJLMXYVFDXLS-UOLHMMFFSA-N	CC\C=C/C\C=C/C[C@H](O)\C=C\C=C/C\C=C/CCCC(O)=O
Ziyuglycoside II	12.8422	627.39	2.86976e+06	C35H56O8	Triterpenoids	MFIXLWYJTVEVGO-YHGWSDCJSA-N	O=C(O)C12CCC(C)C(O)(C)C2C3=CCC4C5(C)CCC(OC6OCC(O)C(O)C6O)C(C)(C)C5CCC4(C)C3(C)CC1
Biochanin-7-O-glucoside	6.98905	491.118	244326	C22H22O10	Isoflavonoid O-glycosides	LFEUICHQZGNOHD-UHFFFAOYNA-N	COC1=CC=C(C=C1)C1=COC2=CC(OC3OC(CO)C(O)C(O)C3O)=CC(O)=C2C1=O
D-(+)-Malic acid	1.33253	133.015	681022	C4H6O5	Beta hydroxy acids and derivatives	BJEPYKJPYRNKOW-UWTATZPHSA-N	O[C@H](CC(O)=O)C(O)=O
(2S,3R)-2-(((S)-7-acetamido-1,2,3-trimethoxy-9-oxo-5,6,7,9-tetrahydrobenzo[a]heptalen-10-yl)amino)-N-(5-chloropyridin-2-yl)-3-methylpentanamide	6.46295	631.23	22952.4	C32H37ClN4O6	Isoleucine and derivatives	RYWOMIMQYQUGDB-GVQLWFBZSA-N	O=C1C=C2C(=CC=C1NC(C(=O)NC3=NC=C(Cl)C=C3)C(C)CC)C4=C(OC)C(OC)=C(OC)C=C4CCC2NC(=O)C
Fenpropidin	11.2443	274.255	17898.1	C19H31N	Phenylpropanes	MGNFYQILYYYUBS-UHFFFAOYNA-N	CC(CN1CCCCC1)CC1=CC=C(C=C1)C(C)(C)C
FA 18:4+1O	14.609	291.198	371545	C18H28O3	Oxidized fatty acids	IYEHRWJNUWAXAD-UHFFFAOYNA-N	O=C(O)CCCCCCCC1C(=O)C=CC1(CC=CCC)
(E)-5-hydroxy-3-isobutyl-6-(3-methylbenzylidene)-1,6-dihydropyrazin-2(3H)-one	1.1629	273.154	31048.3	C16H20N2O2	Alpha amino acids and derivatives	VVXVZIGIGDNTDE-NTEUORMPSA-N	O=C1NC(=CC2=CC=CC(=C2)C)C(O)=NC1CC(C)C
Methylnissolin-3-O-glucoside	8.73393	485.146	21141.1	C23H26O10	Pterocarpans	PCIXSTFFMHVOMF-UHFFFAOYSA-N	OCC1OC(OC2=CC=C3C(OCC4C5=CC=C(OC)C(OC)=C5OC34)=C2)C(O)C(O)C1O
Pheophorbide A	19.6468	593.279	14944746	C35H36N4O5	Chlorins	OINDWIFDMFYGDX-ZLNAAQIHSA-N	O=C(O)CCC1C=2N=C(C=C3NC(=CC=4NC(C=C5N=C6C(C(=O)C(C(=O)OC)C62)=C5C)=C(C4C)CC)C(C=C)=C3C)C1C
reserpine	17.4103	609.272	163826	C33H40N2O9	Yohimbine alkaloids	QEVHRUUCFGRFIF-YEDJJWPMSA-N	O=C(OC1CC2CN3CCC=4C=5C=CC(OC)=CC5NC4C3CC2C(C(=O)OC)C1OC)C6=CC(OC)=C(OC)C(OC)=C6
Gaultherin	11.6453	175.04	102969	C19H26O12	Phenolic glycosides	VHUNCYDAXJGCLO-AHMNSWSSSA-N	O=C(OC)C=1C=CC=CC1OC2OC(COC3OCC(O)C(O)C3O)C(O)C(O)C2O
(7S,9E,11S,12R,13S,14S,15S,16R,17S,18S,19E,21Z)-2,15,17-trihydroxy-11-methoxy-3,7,12,14,16,18,22-heptamethyl-6,23,27,29-tetraoxo-26-(piperidin-1-yl)-8,30-dioxa-24-azatetracyclo[23.3.1.1^{4,7}.0^{5,28}]triaconta-1,3,5(28),9,19,21,25-heptaen-13-yl aceta...	15.9383	801.372	26495.7	C42H54N2O12	Macrolactams	AFAZEQKSVKDGFX-FXLBWVNPSA-N	O=C(OC1C(C)C(OC)C=COC2(OC3=C(C2=O)C=4C(=O)C(=C(NC(=O)C(=CC=CC(C)C(O)C(C)C(O)C1C)C)C(=O)C4C(O)=C3C)N5CCCCC5)C)C
Luvangetin	16.1356	259.099	274477	C15H14O4	Linear pyranocoumarins	XYPWCJWXFYYGPA-UHFFFAOYSA-N	O=C1OC=2C(OC)=C3OC(C=CC3=CC2C=C1)(C)C
Pinocembrin	8.33207	257.085	39766	C15H12O4	Flavanones	URFCJEUYXNAHFI-UHFFFAOYSA-N	O=C1C=2C(O)=CC(O)=CC2OC(C=3C=CC=CC3)C1
Sophoridine	14.9475	271.173	71965.6	C15H24N2O	Matrine alkaloids	ZSBXGIUJOOQZMP-BHPKHCPMSA-N	O=C1N2CC3CCCN4CCCC(C2CCC1)C43
Methyl Hesperidin	7.28108	647.201	20116.8	C29H36O15	Flavonoid-7-O-glycosides	DXLXVXKGRBYXPK-SLRPQMTOSA-N	O=C1C=2C(OC)=CC(OC3OC(COC4OC(C)C(O)C(O)C4O)C(O)C(O)C3O)=CC2OC(C5=CC=C(OC)C(O)=C5)C1
lysergol	16.7269	277.125	1.58545e+06	C16H18N2O	Clavines and derivatives	BIXJFIJYBLJTMK-BONVTDFDSA-N	OCC1C=C2C=3C=CC=C4NC=C(C43)CC2N(C)C1
Ergocristine	18.8646	610.292	154149	C35H39N5O5	Ergotamines, dihydroergotamines, and derivatives	HEFIYUQVAZFDEE-UHFFFAOYNA-N	CC(C)C1(OC2(O)C3CCCN3C(=O)C(CC3=CC=CC=C3)N2C1=O)N=C(O)C1CN(C)C2CC3=CNC4=CC=CC(=C34)C2=C1
taccalonolide B	6.54358	683.266	54950.1	C34H44O13	Withanolides and derivatives	FFQOXBQSZPYHSA-MPOUNFKCSA-N	O=C(OC1C(OC(=O)C)C2(C)C(C(O)C3C2C(C=C4OC(=O)C(O)(C)C43C)C)C5C(O)C(=O)C6CC7OC7C(OC(=O)C)C6(C)C15)C
Paracetamol	14.0618	152.065	96453.7	C8H9NO2	1-hydroxy-2-unsubstituted benzenoids	RZVAJINKPMORJF-UHFFFAOYSA-N	CC(O)=NC1=CC=C(O)C=C1
7-hydroxy-3-phenyl-4H-chromen-4-one	8.2119	239.071	88478.6	C15H10O3	Isoflavones	WMKOZARWBMFKAS-UHFFFAOYSA-N	O=C1C(=COC2=CC(O)=CC=C21)C=3C=CC=CC3
3-(benzo[d][1,3]dioxol-5-yl)-6-ethyl-2-methyl-4-oxo-4H-chromen-7-yl acetate	8.53073	389.104	23887.2	C21H18O6	Isoflavones	WAZQKBSNIFTXNV-UHFFFAOYSA-N	O=C(OC1=CC=2OC(=C(C(=O)C2C=C1CC)C=3C=CC=4OCOC4C3)C)C
Sylvestroside I	7.12123	771.274	16834.9	C33H48O19	Iridoid O-glycosides	VSNATUGVSVGFFN-RXSNYNEVSA-N	O=C(OC)C1=COC(OC2OC(CO)C(O)C(O)C2O)C3C1CC(OC(=O)C4=COC(OC5OC(CO)C(O)C(O)C5O)C(C=C)C4CCO)C3C
2-methylanthra-9,10-quinone	12.6054	223.078	84754.2	C15H10O2	Anthraquinones	NJWGQARXZDRHCD-UHFFFAOYSA-N	O=C1C=2C=CC=CC2C(=O)C3=CC(=CC=C13)C
alpha-Solanine	10.4839	868.5	33762.3	C45H73NO15	Steroidal saponins	ZGVSETXHNHBTRK-UDJLNJFBSA-N	C[C@@H]1[C@H]2CC[C@H](C)CN2[C@H]2C[C@H]3[C@@H]4CC=C5C[C@H](CC[C@]5(C)[C@H]4CC[C@]3(C)[C@@H]12)O[C@@H]1O[C@H](CO)[C@H](O)[C@H](O[C@@H]2O[C@H](CO)[C@@H](O)[C@H](O)[C@H]2O)[C@H]1O[C@@H]1O[C@@H](C)[C@H](O)[C@@H](O)[C@H]1O
Thermopsine	15.9777	245.154	60715.6	C15H20N2O	Anagyrine-type alkaloids	FQEQMASDZFXSJI-UPJWGTAASA-N	O=C1C=CC=C2N1CC3CC2CN4CCCCC43
Bisanhydrorutilantinone	8.07233	391.079	26797.1	C22H16O7	Tetracenequinones	DIAOGWYBBJCPAD-UHFFFAOYSA-N	O=C(OC)C1=C2C=C3C(=O)C=4C(O)=CC=C(O)C4C(=O)C3=C(O)C2=CC=C1CC
Skimmin	7.12123	347.074	17941.3	C15H16O8	Coumarin glycosides	VPAOSFFTKWUGAD-TVKJYDDYSA-N	O=C1OC=2C=C(OC3OC(CO)C(O)C(O)C3O)C=CC2C=C1
(1S,4aS,5R)-5-[2-(furan-3-yl)ethyl]-1,4a-dimethyl-6-methylidene-3,4,5,7,8,8a-hexahydro-2H-naphthalene-1-carboxylic acid	15.0063	315.195	168658	C20H28O3	Colensane and clerodane diterpenoids	ZQHJXKYYELWEOK-RNHVSHAASA-N	O=C(O)C1(C)CCCC2(C)C(C(=C)CCC12)CCC3=COC=C3
Enterolactone	13.0959	297.113	41565	C18H18O4	Dibenzylbutyrolactone lignans	HVDGDHBAMCBBLR-UHFFFAOYNA-N	OC1=CC=CC(CC2COC(=O)C2CC2=CC(O)=CC=C2)=C1
amorphigenin	7.20113	411.148	59048.1	C23H22O7	Rotenones	ZJMLELXRQUXRIU-HBGVWJBISA-N	O=C1C2=CC=C3OC(C(=C)CO)CC3=C2OC4COC5=CC(OC)=C(OC)C=C5C14
Pseudolaric acid B-O-beta-D-glucopyranoside	1.88565	617.208	52381.9	C29H38O13	Diterpene lactones	UUDZDKPKXAEKLA-YHLOYHKPSA-N	O=C(OC1OC(CO)C(O)C(O)C1O)C(=CC=CC2(OC(=O)C34CC=C(C(=O)OC)CCC4(OC(=O)C)C2CC3)C)C
Syringic acid	7.40312	221.047	48207.8	C9H10O5	Gallic acid and derivatives	JMSVCTWVEWCHDZ-UHFFFAOYSA-N	O=C(O)C1=CC(OC)=C(O)C(OC)=C1
Adrenosterone	14.8278	301.183	34001.4	C19H24O3	Androgens and derivatives	RZRPTBIGEANTGU-UHFFFAOYNA-N	O=C1C=C2CCC3C(C(=O)CC4(C(=O)CCC34)C)C2(C)CC1
Tenuifoliside A	1.1629	705.189	1.05424e+06	C31H38O17	Coumaric acids and derivatives	VOZDDCMEFRAJHD-XMPZFKQGSA-N	O=C(OCC1OC(OC2(OC(CO)C(O)C2OC(=O)C3=CC=C(O)C=C3)CO)C(O)C(O)C1O)C=CC4=CC(OC)=C(OC)C(OC)=C4
columbianetin	7.32152	247.088	26585.3	C14H14O4	Angular furanocoumarins	YRAQEMCYCSSHJG-NSHDSACASA-N	O=C1OC2=C(C=C1)C=CC=3OC(CC32)C(O)(C)C
3-methoxy-6-methyl-6,7-dihydro-5h-dibenzo[c,e]azepin-2-ol	1.28043	256.131	24990.6	C16H17NO2	Benzazepines	GJHXLOJRUGWNKP-UHFFFAOYSA-N	OC=1C=C2C=3C=CC=CC3CN(C)CC2=CC1OC
methyl 1-methyl-9H-beta-carbolin-7-yl ether	8.4114	213.093	48238.4	C13H12N2O	Harmala alkaloids	BXNJHAXVSOCGBA-UHFFFAOYSA-N	N=1C=CC=2C=3C=CC(OC)=CC3NC2C1C
Rosmic acid	1.28043	413.162	20355.6	C21H26O7	Terpene lactones	CAXSJVGHYYBJKT-GVXCCEMESA-N	O=C(O)C1=C(C=C(C(=O)OC)C(C)C)C(=O)C2OC(=O)C13CCCC(C)(C)C23
FA 9:0 + 1O, sulfate	1.80968	253.082	69078.4	C6H15N4O5P	Sulfate containing metabolites	JWGHNGHTHNVSKR-UHFFFAOYNA-N	O=C(O)CCCC(OS(=O)(=O)O)CCCC
2-Phenylethyl b-D-glucopyranoside	6.58305	307.12	506396	C14H20O6	O-glycosyl compounds	MLRIJUWUQTVDQE-RKQHYHRCSA-N	OCC1OC(OCCC=2C=CC=CC2)C(O)C(O)C1O
Harmane	1.17422	181.072	236305	C12H10N2	Harmala alkaloids	PSFDQSOCUJVVGF-UHFFFAOYSA-N	CC1=C2NC3=CC=CC=C3C2=CC=N1
Emetine Hydrochloride	19.2571	539.269	64873.5	C29H41ClN2O4	Emetine alkaloids	HUEYSSLYFJVUIS-MRFSYGAJSA-N	Cl.O(C=1C=C2C(=CC1OC)C(NCC2)CC3CC4C5=CC(OC)=C(OC)C=C5CCN4CC3CC)C
(R)-4-aminoisoxazolidin-3-one	1.80412	103.056	45091.6	C3H6N2O2	Alpha amino acids and derivatives	DYDCUQKUCUHJBH-UWTATZPHSA-N	O=C1NOCC1N
Aconitic Acid	1.76935	173.011	24210.2	C6H6O6	Tricarboxylic acids and derivatives	GTZCVFVGUGFEME-IWQZZHSRSA-N	O=C(O)C=C(C(=O)O)CC(=O)O
2-(2-amino-4-hydroxy-6-methylpyrimidin-5-yl)acetic acid	14.4201	184.076	920290	C7H9N3O3	Pyrimidones	RJXQOURJIQZYIP-UHFFFAOYSA-N	O=C(O)CC1=C(O)N=C(N=C1C)N
Polygalasaponin F	8.81482	1113.56	20541.8	C53H86O23	Triterpene saponins	VRDCOPNSCZLBLD-XWGGEMOASA-N	O=C(OC1OC(CO)C(O)C(O)C1OC2OC(C)C(OC3OCC(O)C(O)C3O)C(O)C2O)C45CCC(C)(C)CC5C6=CCC7C8(C)CC(O)C(OC9OC(CO)C(O)C(O)C9O)C(C)(CO)C8CCC7(C)C6(C)CC4
Arjungenin	20.4335	527.339	26143.8	C30H48O6	Triterpenoids	IFIQVSCCFRXSJV-NWCCWSSZSA-N	O=C(O)C12CCC3(C(=CCC4C5(C)CC(O)C(O)C(C)(CO)C5CCC43C)C2C(O)C(C)(C)CC1)C
4-methoxy-9H-xanthen-9-one	15.225	227.07	153991	C14H10O3	Xanthones	SYEHHMRXODULBY-UHFFFAOYSA-N	O=C1C=2C=CC=CC2OC=3C(OC)=CC=CC13
N-(pyridin-2-yl)-2-((3,4,8,8-tetramethyl-2-oxo-2,8,9,10-tetrahydropyrano[2,3-f]chromen-5-yl)oxy)acetamide	1.24077	431.165	35200.9	C23H24N2O5	Angular pyranocoumarins	WJQLYTQYMSTZJJ-UHFFFAOYSA-N	O=C1OC2=C(C(OCC(=O)NC3=NC=CC=C3)=CC=4OC(C)(C)CCC42)C(=C1C)C
methyl 2-[4-ethenyl-2,6-dihydroxy-3-(3-hydroxyprop-1-en-2-yl)-4-methylcyclohexyl]prop-2-enoate	1.12313	319.152	50279.4	C16H24O5	Elemane sesquiterpenoids	ZAUMFTVHLHASMN-UHFFFAOYSA-N	O=C(OC)C(=C)C1C(O)CC(C=C)(C)C(C(=C)CO)C1O
4-Hydroxymandelonitrile	8.25232	150.056	65295.8	C8H7NO2	1-hydroxy-2-unsubstituted benzenoids	HOOOPXDSCKBLFG-UHFFFAOYNA-N	N#CC(O)C1=CC=C(O)C=C1
E-Resveratrol trimethyl ether	17.9202	271.136	39920.4	C17H18O3	Stilbenes	GDHNBPHYVRHYCC-SNAWJCMRSA-N	COC1=CC=C(\C=C\C2=CC(OC)=CC(OC)=C2)C=C1
5-hydroxy-3-(4-hydroxyphenyl)-10-isobutyl-9,10-dihydropyrano[2,3-f]chromene-4,8-dione	12.367	403.105	15932.9	C22H20O6	Pyranoisoflavonoids	YISCNLZAUIZSOA-UHFFFAOYSA-N	O=C1OC2=CC(O)=C3C(=O)C(=COC3=C2C(C1)CC(C)C)C=4C=CC(O)=CC4
9-Methoxycamptothecin	8.29255	401.104	39306.9	C21H18N2O5	Camptothecins	XVMZDZFTCKLZTF-NRFANRHFSA-N	O=C1OCC=2C(=O)N3C(=CC2C1(O)CC)C=4N=C5C=CC=C(OC)C5=CC4C3
5-Methyl-1H-benzotriazole	1.32042	134.064	21971.1	C7H7N3	Benzotriazoles	LRUDIIUSNGCQKF-UHFFFAOYSA-N	CC1=CC2=C(C=C1)N=NN2
anthothecol	1.0834	481.211	24871.4	C28H32O7	Limonoids	AJTULIWKBMDPCJ-HSHTWHEZSA-N	O=C(OC1CC2(C)C(C3=COC=C3)CC4OC42C5(C(=O)C(O)=C6C(C=CC(=O)C6(C)C)(C)C15)C)C
3-(3,4-dihydro-2H-benzo[b][1,4]dioxepin-7-yl)-7-ethoxy-2-methyl-4H-chromen-4-one	17.567	353.14	22027.6	C21H20O5	Isoflavones	LMBHKAWZFQGFAN-UHFFFAOYSA-N	O=C1C2=CC=C(OCC)C=C2OC(=C1C=3C=CC=4OCCCOC4C3)C
Rhodojaponin III	11.4849	391.214	43607.5	C20H32O6	Grayanoids	VUMZHZYKXUYIHM-GLHQSWFFSA-N	OC1CC23CC(O)(C)C(CCC2C(O)(C)C4C5OC5C(C)(C)C14O)C3O
4-(3,4-dihydroxyphenyl)-7-hydroxy-5-[(2S,3R,4S,5S,6R)-3,4,5-trihydroxy-6-(hydroxymethyl)oxan-2-yl]oxychromen-2-one	7.15222	447.091	40552	C21H20O11	Coumarin glycosides	VAPVFWUBNBLVMB-CMWLGVBASA-N	O=C1OC2=CC(O)=CC(OC3OC(CO)C(O)C(O)C3O)=C2C(=C1)C=4C=CC(O)=C(O)C4
Atrazine-desethyl	1.76362	188.072	29782.6	C6H10ClN5	1,3,5-triazine-2,4-diamines	DFWFIQKMSFGDCQ-UHFFFAOYSA-N	CC(C)N=C1NC(Cl)=NC(=N)N1
Terbutylazine-desethyl	1.76362	202.089	29211.7	C7H12ClN5	Aminotriazines	LMKQNTMFZLAJDV-UHFFFAOYSA-N	CC(C)(C)NC1=NC(Cl)=NC(=N)N1
Gardenin B	1.20185	381.086	138057	C19H18O7	8-O-methylated flavonoids	LXEVSYZNYDZSOB-UHFFFAOYSA-N	O=C1C=C(OC2=C(OC)C(OC)=C(OC)C(O)=C12)C=3C=CC(OC)=CC3
Salvianolic acid A	8.93662	495.133	15014.9	C26H22O10	Stilbenes	YMGFTDKNIWPMGF-UCPJVGPRSA-N	O=C(O)C(OC(=O)C=CC1=CC=C(O)C(O)=C1C=CC2=CC=C(O)C(O)=C2)CC3=CC=C(O)C(O)=C3
(2alpha,3beta)-2,3-dihydroxyolean-12-en-28-oic acid	20.3943	495.345	54777.5	C30H48O4	Triterpenoids	MDZKJHQSJHYOHJ-LLICELPBSA-N	O=C(O)C12CCC(C)(C)CC2C3=CCC4C5(C)CC(O)C(O)C(C)(C)C5CCC4(C)C3(C)CC1
myrcene	9.1751	159.118	40715.4	C10H16	Acyclic monoterpenoids	UAHWPYUMFXYFJY-UHFFFAOYSA-N	C=CC(=C)CCC=C(C)C
Eurycomalactone	1.12313	349.164	21384.6	C19H24O6	Steroid lactones	OGHYZHNTIINXEO-JGXXKITOSA-N	O=C1OC2C(O)C3C(C(=O)CC4C(=CC(=O)C(O)C43C)C)(C)C1C2C
Dehydronuciferin	11.9265	294.151	90458.1	C19H19NO2	Aporphines	JBGSWIBJAGBGOP-UHFFFAOYSA-N	O(C=1C=C2C=3C(=CC=4C=CC=CC4C3C1OC)N(C)CC2)C
synephrine	15.8597	190.079	247939	C9H13NO2	1-hydroxy-2-unsubstituted benzenoids	YRCWQPVGYLYSOX-UHFFFAOYSA-N	OC1=CC=C(C=C1)C(O)CNC
Cetirizine	9.77323	387.144	67826.9	C21H25ClN2O3	Diphenylmethanes	ZKLPARSLTMPFCP-UHFFFAOYNA-N	OC(=O)COCCN1CCN(CC1)C(C1=CC=CC=C1)C1=CC=C(Cl)C=C1
lecanoric acid	7.56225	319.082	36537.3	C16H14O7	Depsides and depsidones	HEMSJKZDHNSSEW-UHFFFAOYSA-N	O=C(O)C1=C(O)C=C(OC(=O)C=2C(O)=CC(O)=CC2C)C=C1C
(2R,3R,4S,5R,6R)-2-(acetoxymethyl)-6-(((2R,3R,4S,5R,6S)-4,5-diacetoxy-2-(acetoxymethyl)-6-((3-methyl-1,4-dioxo-1,4-dihydronaphthalen-2-yl)oxy)tetrahydro-2H-pyran-3-yl)oxy)tetrahydro-2H-pyran-3,4,5-triyl triacetate	8.89642	807.232	28076.1	C37H42O20	Naphthoquinones	DZWQPAFWILBODA-XYKCXXCOSA-N	O=C(OCC1OC(OC2C(OC(OC=3C(=O)C=4C=CC=CC4C(=O)C3C)C(OC(=O)C)C2OC(=O)C)COC(=O)C)C(OC(=O)C)C(OC(=O)C)C1OC(=O)C)C
Soyasaponin Ba	10.2907	957.505	1.04332e+06	C48H78O19	Triterpene saponins	WFRQIKSNAYYUJZ-UHFFFAOYNA-N	CC1(C)CC(O)C2(C)CCC3(C)C(=CCC4C5(C)CCC(OC6OC(C(O)C(O)C6OC6OC(CO)C(O)C(O)C6OC6OC(CO)C(O)C(O)C6O)C(O)=O)C(C)(CO)C5CCC34C)C2C1
Coumarin	1.36023	147.045	74606.2	C9H6O2	Coumarins and derivatives	ZYGHJZDHTFUPRJ-UHFFFAOYSA-N	O=C1OC=2C=CC=CC2C=C1
1-(pyrimidin-2-yl)pyrrolidine-2-carboxylic acid	1.28043	194.085	19430.7	C9H11N3O2	Proline and derivatives	UKGYNTRXPAKSOG-UHFFFAOYSA-N	O=C(O)C1N(C2=NC=CC=N2)CCC1
3,4-dihydro-papaveraldine	1.80412	378.122	29226.7	C20H21NO5	Benzylisoquinolines	BSYFCWAPBDZVAX-UHFFFAOYSA-N	O=C(C1=NCCC=2C=C(OC)C(OC)=CC12)C3=CC=C(OC)C(OC)=C3
haplamine	15.2692	258.112	27042.4	C15H15NO3	Pyranoquinolines	IXRKDGGGFFCRIR-UHFFFAOYSA-N	O=C1NC=2C=CC(OC)=CC2C=3OC(C=CC13)(C)C
Indaconitine	18.9819	630.325	23420.2	C34H47NO10	Aconitane-type diterpenoid alkaloids	PHDZNMWTZQPAEW-GCAJCDAMSA-N	O=C(OC1C2C3CC1(O)C(OC)CC2(OC(=O)C)C4C(OC)C5C6(COC)CN(CC)C4C35C(OC)CC6O)C=7C=CC=CC7
N-Methylnuciferine	1.12313	333.168	21454	C20H24NO2+	Aporphines	NJSAZXBJMATEKS-MRXNPFEDSA-N	O(C=1C=C2C3=C(C1OC)C4=CC=CC=C4CC3[N+](C)(C)CC2)C
6,7-dimethoxy-quinazoline-2,4-diol	17.567	223.075	33368.2	C10H10N2O4	Quinazolines	KWNQIIMVPSMYEM-UHFFFAOYSA-N	OC=1N=C(O)C=2C=C(OC)C(OC)=CC2N1
trans-Cinnamic acid	10.1299	147.044	19904.5	C9H8O2	Cinnamic acids	WBYWAXJHAXSJNI-UHFFFAOYSA-N	OC(=O)C=CC1=CC=CC=C1
5,7-dimethoxy-3-(4-methoxyphenyl)-4H-chromen-4-one	7.48393	313.107	35211.4	C18H16O5	7-O-methylisoflavones	PVVORTURQPBPEQ-UHFFFAOYSA-N	O=C1C(=COC2=CC(OC)=CC(OC)=C21)C=3C=CC(OC)=CC3
3-(2-((3-(2-carboxyethyl)-4-methyl-5-((Z)-(3-methyl-5-oxo-4-vinyl-1H-pyrrol-2(5H)-ylidene)methyl)-1H-pyrrol-2-yl)methyl)-4-methyl-5-((Z)-(4-methyl-5-oxo-3-vinyl-1H-pyrrol-2(5H)-ylidene)methyl)-1H-pyrr ol-3-yl)propanoic acid	17.7244	607.258	1.38057e+06	C33H36N4O6	Bilirubins	BPYKTIZUTYGOLE-IFADSCNNSA-N	O=C(O)CCC1=C(NC(C=C2NC(=O)C(=C2C=C)C)=C1C)CC=3NC(C=C4NC(=O)C(C=C)=C4C)=C(C3CCC(=O)O)C
Benzoic acid	5.7481	145.031	77740.3	C7H6O2	Benzoic acids	WPYMKLBDIGXBTP-UHFFFAOYSA-N	O=C(O)C=1C=CC=CC1
all-trans-Retinoic acid	14.9475	301.22	185131	C20H28O2	Retinoids	SHGAZHPCJJPHSC-YCNIQYBTSA-N	C\C(\C=C\C1=C(C)CCCC1(C)C)=C/C=C/C(/C)=C/C(O)=O
(3R,5aS,6R,8aS,9R,10S,12R,12aR)-3,6,9-trimethyldecahydro-3H-3,12-epoxy[1,2]dioxepino[4,3-i]isochromen-10-yl 4-((3,4-dihydroxyphenethyl)amino)-4-oxobutanoate	7.60657	542.206	16487.6	C27H37NO9	Artemisinins	LBQUZEGPLOWJBH-NHLWRVOBSA-N	O=C(OC1OC2OC3(OOC24C(CC3)C(C)CCC4C1C)C)CCC(=O)NCCC5=CC=C(O)C(O)=C5
5,7-dihydroxy-3-phenyl-4H-chromen-4-one	8.33207	255.066	52285.1	C15H10O4	Isoflavones	PJJGZPJJTHBVMX-UHFFFAOYSA-N	O=C1C(=COC=2C=C(O)C=C(O)C12)C=3C=CC=CC3
(2R,3R,4S,5R)-2-(6-amino-9H-purin-9-yl)-5-(hydroxymethyl)tetrahydrofuran-3,4-diol	15.225	268.113	1.05388e+06	C10H13N5O4	Purine nucleosides	OIRDTQYFTABQOQ-KQYNXXCUSA-N	OCC1OC(N2C=NC=3C(=NC=NC32)N)C(O)C1O
Dibenzo[a,j]acridine	14.4645	280.111	27236.2	C21H13N	Benzacridines	ANUCHZVCBDOPOX-UHFFFAOYSA-N	C1=CC=C2C(=C1)C=CC=3C2=CC=4C5=CC=CC=C5C=CC4N3
4-((11aS)-1,3-dioxo-5-(p-tolyl)-11,11a-dihydro-1H-imidazo[1',5':1,6]pyrido[3,4-b]indol-2(3H,5H,6H)-yl)-N-(4-phenylbutan-2-yl)benzamide	16.7664	605.245	22154.8	C37H34N4O3	Beta carbolines	VHMCLONZXOFDIQ-QPQITGAISA-N	O=C(NC(C)CCC=1C=CC=CC1)C2=CC=C(C=C2)N3C(=O)N4C(C5=CC=C(C=C5)C)C=6NC=7C=CC=CC7C6CC4C3=O
1-(4-methoxyphenyl)ethanone	12.8976	151.076	15947.9	C9H10O2	Alkyl-phenylketones	NTPLXRHDUXRPNE-UHFFFAOYSA-N	O=C(C1=CC=C(OC)C=C1)C
10-Azabenzo[a]pyrene	15.225	254.097	1.69764e+06	C19H11N	Pyrenes	BYFIUFNRSNKODH-UHFFFAOYSA-N	C1=CC=2C=CC3=CC=4C=CC=NC4C=5C=CC(=C1)C2C35
Methoxyindoleacetic acid	7.32152	206.086	82175.3	C11H11NO3	Indole-3-acetic acid derivatives	COCNDHOPIHDTHK-UHFFFAOYSA-N	COC1=CC2=C(NC=C2CC(O)=O)C=C1
(E)-10a-(2-(allyloxy)styryl)-10,10-dimethyl-3,4,10,10a-tetrahydropyrimido[1,2-a]indol-2-ol	1.28043	375.215	29992	C24H26N2O2	Indoles and derivatives	RKCDDZGORIEKDI-FYWRMAATSA-N	OC1=NC2(C=CC=3C=CC=CC3OCC=C)N(C=4C=CC=CC4C2(C)C)CC1
L-Tryptophan	13.7339	205.102	175116	C11H12N2O2	Indolyl carboxylic acids and derivatives	QIVBCDIJIAJPQS-VIFPVBQESA-N	N[C@@H](CC1=CNC2=CC=CC=C12)C(O)=O
2-(5-methoxy-1H-indol-3-yl)ethanamine	15.8991	213.095	55807.9	C11H14N2O	Tryptamines and derivatives	JTEJPPKMYBDEMY-UHFFFAOYSA-N	O(C=1C=CC=2NC=C(C2C1)CCN)C
Coniferyl aldehyde	5.83927	179.072	77566.6	C10H10O3	Methoxyphenols	DKZBBWMURDFHNE-NSCUHMNNSA-N	COC1=C(O)C=CC(\C=C\C=O)=C1
Pilocarpine	12.6054	209.132	53036.3	C11H16N2O2	Alkaloids and derivatives	QCHFTSOMWOSFHM-WPRPVWTQSA-N	CC[C@H]1[C@@H](CC2=CN=CN2C)COC1=O
Corynoxine	12.8032	407.18	34871.9	C22H28N2O4	Indolizidines	DAXYUDFNWXHGBE-RCFOJTTRSA-N	O=C(OC)C(=COC)C1CC2N(CCC32C(=O)NC=4C=CC=CC43)CC1CC
7,8-dimethoxy-2H-chromen-2-one	5.79885	207.069	598853	C11H10O4	Coumarins and derivatives	CHBBSMUTOCUVDW-UHFFFAOYSA-N	O=C1OC=2C(OC)=C(OC)C=CC2C=C1
Flonicamid	16.1356	230.059	68425.8	C9H6F3N3O	Nicotinamides	RLQJEEJISHYWON-UHFFFAOYSA-N	OC(=NCC#N)C1=CN=CC=C1C(F)(F)F
6-(methylamino)hexane-1,2,3,4,5-pentaol	17.7244	196.114	24430.2	C7H17NO5	Hexoses	MBBZMMPHUWSWHV-UHFFFAOYSA-N	OCC(O)C(O)C(O)C(O)CNC
Yangonin	6.83243	259.081	52813	C15H14O4	Kavalactones	XLHIYUYCSMZCCC-VMPITWQZSA-N	O=C1OC(C=CC2=CC=C(OC)C=C2)=CC(OC)=C1
Ophiopogonoside A	15.2692	419.257	27122.6	C21H38O8	Terpene glycosides	DQRUOTCFENUXKV-UHFFFAOYSA-N	OCC1OC(OC2C(CCC3(C)C(O)CCC(O)(C)C23)C(C)C)C(O)C(O)C1O
6-hydroxybenzofuran-3(2H)-one	5.83927	151.04	34323.4	C8H6O3	Benzofurans	GBDMODVZBPFQKI-UHFFFAOYSA-N	O=C1C2=CC=C(O)C=C2OC1
3-(4-HYDROXY-3-METHOXYPHENYL)PROP-2-ENOICACID	8.50563	193.052	27564.7	C10H10O4	Hydroxycinnamic acids	KSEBMYQBYZTDHS-HWKANZROSA-N	COC1=C(O)C=CC(\C=C\C(O)=O)=C1
trans-Caffeic acid	8.2119	181.052	95214.8	C9H8O4	Hydroxycinnamic acids	QAIPRVGONGVQAS-DUXPYHPUSA-N	OC(=O)\C=C\C1=CC(O)=C(O)C=C1
(E)-3-(3-chlorobut-2-en-1-yl)-2,8-dimethylquinolin-4-ol	16.7269	262.101	899926	C15H16ClNO	Hydroquinolones	YRXDKQKYWMHRSY-JXMROGBWSA-N	ClC(=CCC1=C(O)C=2C=CC=C(C2N=C1C)C)C
heliocurassavicine n-oxyde	12.6054	302.189	141016	C15H27NO5	Pyrrolizidines	DLNWZIVYKQXLTN-YOPIWALVSA-N	O=C(OCC1CC[N+]2([O-])CCCC12)C(O)(C(O)C)C(C)C
ellipticine	15.9383	247.115	35572.6	C17H14N2	Carbazoles	CTSPAMFJBXKSOY-UHFFFAOYSA-N	N=1C=CC=2C(C1)=C(C=3C=4C=CC=CC4NC3C2C)C
Corylin	12.6448	343.085	18187.5	C20H16O4	Pyranoisoflavonoids	PWAACAMQKVIVPZ-UHFFFAOYSA-N	O=C1C(=COC2=CC(O)=CC=C21)C=3C=CC=4OC(C=CC4C3)(C)C
eupomatenoid 5	5.40032	293.125	45702.6	C19H18O3	2-arylbenzofuran flavonoids	HMGCTPMQYVGXSC-SNAWJCMRSA-N	OC=1C=CC(=CC1OC)C=2OC3=CC=C(C=CC)C=C3C2C
Ranaconitine	20.5515	623.294	32261.6	C32H44N2O9	Lappaconitine-type diterpenoid alkaloids	XTSVKUJYTUPYRJ-UHFFFAOYSA-N	O=C(OC12CN(CC)C3C4(O)CC1C3(C(OC)CC2)C5CC6C(OC)CC4(O)C5(O)C6OC)C=7C=CC=CC7NC(=O)C
Cholic Acid	15.5641	407.29	33405.5	C24H40O5	Trihydroxy bile acids, alcohols and derivatives	BHQCQFFYRZLCQQ-OELDTZBJSA-N	O=C(O)CCC(C)C1CCC2C3C(O)CC4CC(O)CCC4(C)C3CC(O)C12C
harringtonine	6.54358	554.225	21077.7	C28H37NO9	Cephalotaxus alkaloids	HAVJATCHLFRDHY-CUFBHMEESA-N	O=C(OC)CC(O)(C(=O)OC1C(OC)=CC23N(CCC4=CC=5OCOC5C=C4C12)CCC3)CCC(O)(C)C
(-)-Gallocatechin (GC)	10.6426	329.072	19270.1	C15H14O7	Epigallocatechins	XMOCLSLCDHWDHP-DOMZBBRYSA-N	OC=1C=C(O)C2=C(OC(C3=CC(O)=C(O)C(O)=C3)C(O)C2)C1
Hexose + C13H19O (isomer of 1061)	7.59352	415.195	56511.7	C19H30O7	Terpene glycosides	SZOPSAFLRCYJCX-UHFFFAOYNA-N	O=C2C=C(C)C(C=CC(OC1OC(CO)C(O)C(O)C1(O))C)C(C)(C)C2
7-hydroxy-2,3-dihydrocyclopenta[c]chromen-4(1H)-one	7.48393	203.071	65156.7	C12H10O3	Coumarins and derivatives	HLHZQJPJPNQANY-UHFFFAOYSA-N	O=C1OC=2C=C(O)C=CC2C3=C1CCC3
vanillic acid	5.79885	191.036	42747.2	C8H8O4	M-methoxybenzoic acids and derivatives	WKOLLVMJNQIZCI-UHFFFAOYSA-N	O=C(O)C1=CC=C(O)C(OC)=C1
Salicyclic acid	8.2119	139.041	63179	C7H6O3	Salicylic acids	YGSDEFSMJLZEOE-UHFFFAOYSA-N	O=C(O)C=1C=CC=CC1O
3-(4-hydroxyphenyl)-1-phenyl-2-propen-1-one	12.0467	225.094	51832.5	C15H12O2	Retrochalcones	PWWCDTYUYPOAIU-DHZHZOJOSA-N	O=C(C=CC1=CC=C(O)C=C1)C=2C=CC=CC2
ethyl 2-((4-methyl-2-oxo-2H-chromen-7-yl)oxy)propanoate	13.6536	277.113	38873.5	C15H16O5	Coumarins and derivatives	YXBHWZYFNLJVNP-UHFFFAOYSA-N	O=C1OC=2C=C(OC(C(=O)OCC)C)C=CC2C(=C1)C
Chlorogenic acid	7.56225	377.089	45386.4	C16H18O9	Quinic acids and derivatives	CWVRJTMFETXNAD-JUHZACGLSA-N	O=C(O)C1(O)CC(O)C(O)C(OC(=O)C=CC2=CC=C(O)C(O)=C2)C1
(+/-)-alpha-lipoic acid amide	5.75418	206.062	35153.4	C8H15NOS2	Lipoamides	FCCDDURTIIUXBY-SSDOTTSWSA-N	O=C(N)CCCCC1SSCC1
Tyrosine	7.28108	182.085	27965.4	C9H11NO3	Tyrosine and derivatives	OUYCCCASQSFEME-UHFFFAOYNA-N	NC(CC1=CC=C(O)C=C1)C(O)=O
beta-uridine	8.2119	267.067	171148	C9H12N2O6	Pyrimidine nucleosides	DRTQHJPVMGBUCF-UHFFFAOYSA-N	O=C1C=CN(C(=O)N1)C2OC(CO)C(O)C2O
Acetosyringone	15.225	235.08	136604	C10H12O4	Alkyl-phenylketones	OJOBTAOGJIWAGB-UHFFFAOYSA-N	O=C(C1=CC(OC)=C(O)C(OC)=C1)C
Bisphenol A	1.12313	229.12	69781.9	C15H16O2	Bisphenols	IISBACLAFKSPIT-UHFFFAOYSA-N	CC(C)(C1=CC=C(O)C=C1)C1=CC=C(O)C=C1
Methyl gallate	1.24077	185.044	127591	C8H8O5	Galloyl esters	FBSFWRHWHYMIOG-UHFFFAOYSA-N	O=C(OC)C1=CC(O)=C(O)C(O)=C1
Citropen	1.36023	207.069	114271	C11H10O4	Coumarins and derivatives	NXJCRELRQHZBQA-UHFFFAOYSA-N	O=C1OC2=CC(OC)=CC(OC)=C2C=C1
benzo[b][1,8]naphthyridin-5-ol	10.8834	197.062	74699	C12H8N2O	Hydroquinolones	DAFMSUZBESPPSV-UHFFFAOYSA-N	OC1=C2C=CC=NC2=NC=3C=CC=CC31
(S)-4-(((1R,2S,3S,4R,5S)-5-amino-2-(((2S,3R,4S,5S,6R)-4-amino-3,5-dihydroxy-6-(hydroxymethyl)tetrahydro-2H-pyran-2-yl)oxy)-4-(((2R,3R,4S,5S,6R)-6-(ammoniomethyl)-3,4,5-trihydroxytetrahydro-2H-pyran-2-yl)oxy)-3-hydroxycyclohexyl)amino)-3-hydroxy-4-oxob...	6.66165	640.263	35688.4	C22H47N5O21S2	4,6-disubstituted 2-deoxystreptamines	FXKSEJFHKVNEFI-FSAGMDOUSA-N	O=C(NC1CC(N)C(OC2OC(C[NH3+])C(O)C(O)C2O)C(O)C1OC3OC(CO)C(O)C(N)C3O)C(O)CC[NH3+].O=S(=O)([O-])O.O=S(=O)([O-])O
canthin-6-one	8.17123	221.062	124079	C14H8N2O	Indolonaphthyridine alkaloids	ZERVJPYNQLONEK-UHFFFAOYSA-N	O=C1C=CC2=NC=CC=3C4=CC=CC=C4N1C23
methyl 4-hydroxy-3,5-dimethoxybenzoate	7.40312	235.063	239014	C10H12O5	Gallic acid and derivatives	ZMXJAEGJWHJMGX-UHFFFAOYSA-N	O=C(OC)C1=CC(OC)=C(O)C(OC)=C1
2-(5-methoxy-1H-indol-3-yl)acetic acid	8.25232	206.085	119548	C11H11NO3	Indole-3-acetic acid derivatives	COCNDHOPIHDTHK-UHFFFAOYSA-N	O=C(O)CC1=CNC=2C=CC(OC)=CC21
Methyl 3,4,5-trimethoxycinnamate	13.453	275.096	22322.2	C13H16O5	Coumaric acids and derivatives	KLXHCGFNNUQTEY-AATRIKPKSA-N	O=C(OC)C=CC1=CC(OC)=C(OC)C(OC)=C1
Coptisine	8.45102	321.103	29387.5	C19H14NO4+	Protoberberine alkaloids and derivatives	XYHOBCMEDLZUMP-UHFFFAOYSA-N	O1C=2C=CC3=CC=4C5=CC=6OCOC6C=C5CC[N+]4C=C3C2OC1
(6aR,8aS)-11-(3-acetamido-2-methylpropyl)-6a,8a,9-trimethyl-10-oxo-1,3,4,5,6,6a,6b,7,8,8a,8b,9,10,12,12a,12b-hexadecahydropentaleno[2,1-a]phenanthren-4-yl acetate	15.2692	518.327	47275.9	C31H45NO4	Steroid esters	KESBUZBXJMXUNA-SFXPRKOZSA-N	O=C(OC1CC2=CCC3C4CC5=C(C(=O)C(C)C5C4(C)CCC3C2(C)CC1)CC(C)CNC(=O)C)C
4,7,8-trimethoxy-3,5-dimethylchromen-2-one	7.32152	265.1	36845.8	C14H16O5	Coumarins and derivatives	PKKTXAMCHLIVDS-UHFFFAOYSA-N	O=C1OC2=C(OC)C(OC)=CC(=C2C(OC)=C1C)C
Arctigenin	5.89195	371.144	53836.9	C21H24O6	Dibenzylbutyrolactone lignans	NQWVSMVXKMHKTF-UHFFFAOYNA-N	COC1=C(OC)C=C(CC2COC(=O)C2CC2=CC(OC)=C(O)C=C2)C=C1
cholest-5-en-3-ol	12.8476	409.351	53543	C27H46O	Cholesterols and derivatives	HVYWMOMLDIMFJA-RQOOZVDESA-N	OC1CC2=CCC3C(CCC4(C)C(CCC34)C(C)CCCC(C)C)C2(C)CC1
Hydroxytyrosol Acetate	8.93662	219.068	52835.5	C10H12O4	Tyrosols and derivatives	FGJGLFPNIZXRLV-UHFFFAOYSA-N	O=C(OCCC1=CC=C(O)C(O)=C1)C
Osthol	7.48393	245.119	66520.2	C15H16O3	Coumarins and derivatives	MBRLOUHOWLUMFF-UHFFFAOYSA-N	O=C1OC2=C(C=C1)C=CC(OC)=C2CC=C(C)C
Incensole	13.3332	307.266	33964.8	C20H34O2	Sesquiterpenoids	SSBZLMMXFQMHDP-OZJOCWMRSA-N	OC1CCC(=CCCC(=CCC2(OC1(C)CC2)C(C)C)C)C
Chalcone	15.225	209.099	340248	C15H12O	Retrochalcones	DQFBYFPFKXHELB-VAWYXSNFSA-N	O=C(\C=C\C1=CC=CC=C1)C1=CC=CC=C1
4-(3,7-dioxo-2-(propan-2-ylidene)-3,7,8,9-tetrahydro-2H-furo[2,3-f]chromen-9-yl)-2,6-dimethoxyphenyl acetate	1.20185	439.144	23367.2	C24H22O8	Prenylated neoflavonoids	ZMOPRUXYEWGUAU-UHFFFAOYSA-N	O=C(OC1=C(OC)C=C(C=C1OC)C2C=3C(OC(=O)C2)=CC=C4C(=O)C(OC43)=C(C)C)C
1-(2-(1H-indol-3-yl)ethyl)thiourea	14.221	220.091	77672.6	C11H13N3S	3-alkylindoles	HRBGONPRSGPFMT-UHFFFAOYSA-N	S=C(N)NCCC1=CNC=2C=CC=CC21
HEPES	16.7664	239.108	97571.6	C8H18N2O4S	N-alkylpiperazines	JKMHFZQWWAIEOD-UHFFFAOYSA-N	C1CN(CCN1CCO)CCS(=O)(=O)O
Cymoxanil	13.3332	199.079	31921.5	C7H10N4O3	Oxime ethers	XERJKGMBORTKEO-VZUCSPMQSA-N	CCN=C(O)N=C(O)C(=N\OC)\C#N
5-(furan-2-yl)-N-(2-(5-methoxy-1H-indol-3-yl)ethyl)-1H-pyrazole-3-carboxamide	8.61135	351.148	26038.6	C19H18N4O3	3-alkylindoles	HAKLHHOBRHFKAB-UHFFFAOYSA-N	O=C(NCCC1=CNC=2C=CC(OC)=CC21)C3=NNC(=C3)C=4OC=CC4
Carbamazepine (Carbatrol)	15.225	237.095	403647	C15H12N2O	Dibenzazepines	FFGPTBGBLSHEPO-UHFFFAOYSA-N	O=C(N)N1C=2C=CC=CC2C=CC=3C=CC=CC31
Metribuzin-diketo	12.0467	185.1	65742.6	C7H12N4O2	1,2,4-triazines	AHBXXEZLRFCZSF-UHFFFAOYSA-N	CC(C)(C)C1=NN=C(O)N(N)C1=O
D-(+)-Fucose	13.7339	165.071	47629.6	C6H12O5	Hexoses	SHZGCJCMOBCMKK-SVZMEOIVSA-N	C[C@H]1OC(O)[C@H](O)[C@@H](O)[C@H]1O
6''-O-Acetylglycitin	7.64598	511.125	31403	C24H24O11	Isoflavonoid O-glycosides	DUBPGEJGGVZKDD-LKAHAZCJSA-N	O=C(OCC1OC(OC2=CC=3OC=C(C(=O)C3C=C2OC)C=4C=CC(O)=CC4)C(O)C(O)C1O)C
Kaempferol-3-O-alpha-L-arabinoside	2.05217	417.081	22302.2	C20H18O10	Flavonoid-3-O-glycosides	RNVUDWOQYYWXBJ-IEGSVRCHSA-N	O[C@H]1CO[C@@H](OC2=C(OC3=CC(O)=CC(O)=C3C2=O)C2=CC=C(O)C=C2)[C@H](O)[C@H]1O
Pristimerin	17.9984	487.284	132993	C30H40O4	Triterpenoids	JFACETXYABVHFD-WXPPGMDDSA-N	O=C1C=C2C(=CC=C3C2(C)CCC4(C)C5CC(C(=O)OC)(C)CCC5(C)CCC34C)C(=C1O)C
Pyocyanin	16.7664	211.077	30698.5	C13H10N2O	Phenazines and derivatives	YNCMLFHHXWETLD-UHFFFAOYSA-N	O=C1C=CC=C2C1=NC=3C=CC=CC3N2C
Mepirizole	14.221	235.114	89876.8	C11H14N4O2	Alkyl aryl ethers	RHAXSHUQNIEUEY-UHFFFAOYSA-N	N=1C(=NC(=CC1OC)C)N2N=C(C=C2OC)C
Medicagenic acid	17.9984	525.322	59640	C30H46O6	Triterpenoids	IDGXIXSKISLYAC-UHFFFAOYSA-N	O=C(O)C12CCC(C)(C)CC2C3=CCC4C5(C)CC(O)C(O)C(C(=O)O)(C)C5CCC4(C)C3(C)CC1
[(2R,3S,4S,5R,6R)-6-[1,7-bis(4-hydroxyphenyl)-5-oxoheptan-3-yl]oxy-3,4,5-trihydroxyoxan-2-yl]methyl (E)-3-(3,4-dimethoxyphenyl)prop-2-enoate	8.33207	689.247	33675.2	C36H42O12	Curcuminoids	FRZOQPPWSKEZAA-QBZXRRNTSA-N	O=C(OCC1OC(OC(CC(=O)CCC2=CC=C(O)C=C2)CCC3=CC=C(O)C=C3)C(O)C(O)C1O)C=CC4=CC=C(OC)C(OC)=C4
6,7-dihydroflavopereirine	16.7269	249.129	1.64115e+06	C17H16N2	Quinolizines	DAGPUIPHACXCSU-UHFFFAOYSA-N	N1=C2C=CC=CC2=C3C1=C4C=CC(=CN4CC3)CC
Dehydrosalsolidine	16.7664	206.111	549661	C12H15NO2	Dihydroisoquinolines	VASUQTGZAPZKFK-UHFFFAOYSA-N	COC1=C(OC)C=C2C(C)=NCCC2=C1
[3,4,5-tris(acetyloxy)-6-[(5-hydroxy-1,4-dioxo-3-{[3,4,5-tris(acetyloxy)-6-[(acetyloxy)methyl]oxan-2-yl]oxy}-1,4-dihydronaphthalen-2-yl)oxy]oxan-2-yl]methyl acetate	1.20185	867.235	60134	C38H42O23	Naphthoquinones	COICYYHTLYZMEX-UHFFFAOYSA-N	O=C(OCC1OC(OC=2C(=O)C=3C=CC=C(O)C3C(=O)C2OC4OC(COC(=O)C)C(OC(=O)C)C(OC(=O)C)C4OC(=O)C)C(OC(=O)C)C(OC(=O)C)C1OC(=O)C)C
